# Supplementary material for: Stimulation-induced ectopicity and propagation windows in model damaged axons
Source: J Comput Neurosci. 2014 Aug 12;37(3):523–31. doi: 10.1007/s10827-014-0521-9 (PMC4224747; doi:10.1007/s10827-014-0521-9)
Supplement: Supplementary file 3 — (C 181 kb) [file 10827_2014_521_MOESM3_ESM.c]

///////////////////////////////////////////////////////////////////////////////////////////////////////////////////////////////
//
// Code de simulation d'axone avec "coupled left shift (CLS)"
//	
// (c) 2011-2013 par Mathieu Lachance
//
// Ce code permet de simuler un axone dont les nodes sont reliées par une simple résistance, comme dans le modèle de
// Ochab-Marcinek 2009. Il est possible de fixer le nb de nodes à 1. Une des nodes possède des canaux affectés par un CLS,
// comme dans Boucher 2011 et dans Yu 2012. Le numéro de cette node doit être identifié par le numéro Q (elle possède alors
// des pompes et des concentrations Na+ et K+ dépendantes du temps) ou par le numéro S (elle est alors à concentrations fixes
// et sans pompes). Les nodes sans CLS, elles, peuvent aussi être avec ou sans pompes, ce qui est contrôlé en fixant le #define
// POMPES_PARTOUT à VRAI ou à FAUX.
//
// Ce code permet, pendant l'exécution, de modifier le système. L'utilisateur peut varier l'instant où sont introduits/retirés :
// a) le CLS, b) le courant de stimulation, c) l'interaction (kappa) entre les nodes s'il y en a plusieurs, d) jusqu'à 2 autres
// valeurs de kappa.
//
// Les équations différentielles sont évaluées numériquement à l'ordre 5, avec un pas adatatif, selon un code maison
// fondé sur la comparaison entre les résultats de routines RK4 standard utilisant des pas différents.
//
// Le code contient aussi une série de fonctions permettant de filtrer les données à imprimer. Si le paramètre IMPRIMER_TOUT
// est fixé à "FAUX", chaque série temporelle de données (V, les concentrations de la node Q, les gatings de la node Q) est
// examinée pour conserver en priorité les maxima/minima, les points de pente maximale et les points d'inflexion. De même, 
// la fréquence de décharge est mesurée, à la fois globablement (fréquence moyenne) et en fonction du temps (selon une
// fenêtre rectangulaire qui se déplace). Toutes ces infos sont exportées dans un fichier dont le nom et l'entête spécifient
// les principaux paramètres utilisés par la simulation.
//
///////////////////////////////////////////////////////////////////////////////////////////////////////////////////////////////


#include <stdio.h>
#include <stdlib.h>
#include <math.h>
#include <time.h>
#include <string.h>


#define		VRAI					1
#define		FAUX					0
#define		PI						3.1415926535897932384626433832795
#define		DEUX_PI					6.283185307179586476925286766559
#define		UN_SUR_SQRT_DEUX_PI		0.39894228040143267793994605993438
#define		INUTILISE				0.0
// Constantes physiques :
#define kT_SUR_e		25.261738926620084384446470711972 // en millivolts		 Ici, T = 293.15 K = 20 C.
#define e_FOIS_NA		96485.3399	// Ceci est F, la charge absolue dans une mol d'électrons. Donc, RT/F = kT/e.


// prototypes :
void appeler_n_fois_et_combiner(double *train_input_combine[], int *nb_tot_pics_input, double *train_output_combine[], int *nb_tot_pics_output, int nb_essais);
void importer_ou_creer_trains_entree(double *trains[], int nb_pics_par_train[], int nb_essais);
void pilote_engine(int pause_a_la_fin, double temps_stim_train[], int nb_pics_dans_train);
double engine(int pause_a_la_fin, double temps_stim_train[], int nb_pics_dans_train);
int pilote_RK4_HH_LS_sans_pompes(double v[], double dt_test, double *dt_fait, double *dt_prochain, double eps, double err_voulue[], double I, double v_voisins[], int no_node, int M, double LS[], double AC[], int nb_LS, double kappa[]);
void RK4_HH_LS_sans_pompes(double dt, double v[], double I, double v_voisins[], int no_node, int M, double LS[], double AC[], int nb_LS, double kappa[]);
void HH_LS_sans_pompes(double dy[], double y[], double I, double v_voisins[], int no_node, int M, double LS[], double AC[], int nb_LS, double kappa[]);
int pilote_RK4_HH(double v[], double dt_test, double *dt_fait, double *dt_prochain, double eps, double err_voulue[], double I, double v_voisins[], int no_node, int M, double kappa[]);
void RK4_HH(double dt, double v[], double I, double v_voisins[], int no_node, int M, double kappa[]);
void HH(double dy[], double y[], double I, double v_voisins[], int no_node, int M, double kappa[]);
int pilote_RK4_HH_avec_pompes(double v[], double dt_test, double *dt_fait, double *dt_prochain, double eps, double err_voulue[], double I, double v_voisins[], int no_node, int M, double LS[], double AC[], int nb_LS, double Imax_pmp, double kappa[]);
void RK4_HH_avec_pompes(double dt, double v[], double I, double v_voisins[], int no_node, int M, double LS[], double AC[], int nb_LS, double Imax_pmp, double kappa[]);
void HH_avec_pompes(double dy[], double y[], double I, double v_voisins[], int no_node, int M, double LS[], double AC[], int nb_LS, double Imax_pmp, double kappa[]);
int filtre_pt_significatif(double temp_V[7], double temp_t[7]);
void imprimer_pts_pertinents(FILE *sortie, double temps[], double V[], double shift, int j_max);
void imprimer_pts_Q_pertinents(FILE *sortie, double temps[], double Nai[], double Ko[], double Na_gating[], double h_gating[], double K_gating[], double V_Q[], int j_max);
void affichage_suivi(double temps, int interv_secondes, int sec_premier_affichage, double pourcentage_min);
double fmax(double a, double b);
double fmin(double a, double b);
int imax(int a, int b);
int imin(int a, int b);
void imprimer_max_freq_et_charge(FILE *sortie, double temps[], double V[], double Qpre[], double Qpost[], int j_max, int no_node);
void initialiser_debut_LS(double LS[], double AC[], int nb_LS);
void initialiser_changement_kappa(double kappa[], double nouveau_kappa);
void tri_et_nettoyage_temps_discontinuites(double temps_discontinuites[], int nb_de_disc);
double calculer_dist_VP(double temps_pics1[], int nb_pics1, double temps_pics2[], int nb_pics2, double cout);
int generer_train_stim_sin(double train[], double bias, double amplitude_sin, double freq_sin);
void convertir_train_en_freq_inst_avec_fen_gaussienne(double trains_combine[], int nb_pics_tot, double freq_vs_temps[], int nb_essais_dans_train);
double erreur_quadratique_moyenne(double serie1[], double serie2[], int nb_elem);
double moyenne(double serie[], int nb_elem);
double ecart_type(double serie[], int nb_elem);
void preparer_strings_param_globales();
void preparer_nom_fichier(char nom[]);
void imprimer_entete_params(FILE *sortie);
void pause_et_attente_finale();
int generer_train_stim_quasi_cnst(double train[], double quasiperiode, double proportion_mouvement);
void lire_ou_generer_sequence_aleatoire_gaussienne(double sequence[], int nb_max, double sigma);


// Params de contrôle des différents types de tests :
#define		OPTION_DE_COMPARAISON	0			// l'option 0 consiste à simplement appeler l'engine sans recommencer en variant des params
double		FIGER_CONCENTRATIONS =	VRAI;		// Cette option empêche les concentrations de changer même s'il y a un courant de pompes
#define		FIGER_VOLTAGE_NODES_OK	FAUX		// Cette option empêche V des nodes autres que Q et S de changer
#define		PERTURBER_SYS			FAUX		// Cette option kick le voltage de VOLTAGE_KICK*nb_kick à TEMPS_DEBUT_KICK et à TEMPS_DEBUT_KICK + INTERV_KICK pour voir si un cycle limite est stable.
#define		ACTIVER_GLOBAL			VRAI		// active la mise à jour des variables globales de retour. Requis pour les OPTION_DE_COMPARAISON qui tracent un diagramme de freq.

// Params de contrôle du bruit :
#define		AJOUTER_BRUIT			FAUX
#define		FORCE_DU_BRUIT			0.03			// en microampères par cm2

// Params de contrôle de la simulation :
#define		DUREE_TOTALE			1000.0		// en millisecondes
#define		PAS_INITIAL				0.001		// premier timestep, avant que le code l'adapte
#define		FORCER_PAS_FIXE			AJOUTER_BRUIT	// si VRAI, le time step demeurera constant et égal à PAS_INITIAL. N.B. Si on force le pas fixe, alors on ne détecte plus les discontinuités. Il importe alors que tous les temps de discontinuités soient un multiple de PAS_INITIAL.
#define		EPSILON					80e-7		// la tolérance requise sera que l'erreur O(5) soit inférieure à EPSILON^2
#define		NB_PTS_ALLOC			3000000
#define		AFFICHER_PROGRES		FAUX

// Params de contrôle des temps d'introduction
#define		TEMPS_DEBUT_KICK		1000.0	// ignoré si PERTURBER_SYS == FAUX
double		TEMPS_DEBUT_LS =		0.0;	// en ms. Avant ce temps, tous les LS sont nuls
#define		TEMPS_DEBUT_STIM		300.0	// en ms
double		TEMPS_FIN_STIM =		1000.0;
#define		TEMPS_DEBUT_MESURE_VP	(TEMPS_DEBUT_STIM+(NB_NODES-1)*1.2) // le temps de propagation est environ 1.27 ms par internode, mais plus rapide pour les 1-3 premiers AP
#define		TEMPS_FIN_MESURE_VP		(TEMPS_FIN_STIM+(NB_NODES-1)*1.2)
#define		TEMPS_DEBUT_KAPPA_NORM	100.0
#define		TEMPS_DEBUT_KAPPA2		DUREE_TOTALE	// en ms. Pour la node Q ou S seulement.
#define		TEMPS_DEBUT_KAPPA3		DUREE_TOTALE	// en ms. Pour la node Q ou S seulement.
#define		TEMPS_DEBUT_MESURE_FREQ	300.0	// temps (en ms) où la fréquence globale commence à être calculée
#define		TEMPS_FIN_MESURE_FREQ	DUREE_TOTALE
#define		TEMPS_INIT_TEST_BURSTS	500.0
#define		DUREE_SEUIL_IBI			200.0

// Params de contrôle de la mesure de la fréquence de décharge
#define		GAIN_TENSION_SEUIL_MIN	30.0		// changement de voltage (en mV) entre un max local et le min précédent pour que ce max soit considéré comme une décharge
#define		FENETRE_FREQ			250.0		// durée (en ms) sur laquelle la fréquence instantanée est évaluée
											// kappa est 0.14 s'il est normal ; pour une node endommagée, kappa commence en augmentant car la cellule enfle. Ensuite, ça baisse. On ignore après quel délai. // Source pour kappa = PhysRevE.2009.79.011904(2). Dans cet article, la propagation est 1:1 quand kappa est 0.14 ; sous 0.14, on skip des pics.

// Params de contrôle de la stimulation (ATTENTION: choisir un seul type de stim) :
#define		STIM_TRAIN				FAUX	// Si VRAI, on injecte des STIM_DELTA mais aux temps prévus
#define		TYPE_STIM_TRAIN			1		// 0 == POISSON, 1 == DÉPLACEMENT GAUSSIEN (NB. Déplacement gaussien d'une largeur nulle donne la même chose que STIM_DELTA)
double		STIM_TRAIN_BIAIS =		100.0;	// Pour Poisson. en Hz (ie. le niveau constant (ie. moyen) de freq de stim)
double		STIM_TRAIN_AMPLITUDE =	0.0;	// Pour Poisson. en Hz (ie. l'amplitude des fluctuations sinusoidales de la freq de stim)
double		STIM_TRAIN_FREQ =		5.0;	// Pour Poisson. en Hz (ie. la fréquence de stim change à cette fréquence)
#define		STIM_TRAIN_PROPORTION	0.0		// Pour déplacement gaussien.
#define		STIM_INJECTION			FAUX	// Si VRAI, on stimule avec un courant constant
#define		STIM_CARREE				FAUX	// si VRAI, le I_INJECTION sera appliquée par intermittence, selon la fréq 1000/STIM_PERIOD
#define		STIM_DELTA				VRAI	// Si VRAI, on modifie V d'un seul coup au lieu d'utiliser un ISTIM
double		STIM_PERIODE =			12.0;	// en ms, période pour la stim carrée OU la stim delta OU stim train avec option quasi-périodique. Valeur écrasée par certains choix de OPTION_DE_COMPARAISON.
#define		STIM_DUREE				(STIM_PERIODE/20.0) // Utilisé si STIM_CARREE == VRAI
double		I_INJECTION	=			0.0;	//  Valeur écrasée par certains choix de OPTION_DE_COMPARAISON.
double		VAL_DELTA =				25.0;	// Valeur écrasée par certains choix de OPTION_DE_COMPARAISON.
#define		VAL_DELTA_TRAIN			25.0
#define		NB_ESSAIS_M_PARAM_TRAIN 50		// On évalue r(t) ou VPmoy sur la moyenne de ce nb d'essais, tous faits avec des trains de mêmes A, b et f

// Params de contrôle de l'axone :
#define		NB_NODES				10		// numérotées de 1 à NB_NODES
#define		POMPES_PARTOUT			FAUX	// assigne ou non des pompes aux nodes intactes
#define		Q						6		// no de la node endommagée AVEC pompes ; "0" signifie aucune
#define		S						0		// no de la node endommagée SANS pompes ; "0" signifie aucune
double		KAPPA_NORMAL =			0.30;	// Pour toutes les nodes saines ET initialement pour la node Q ou S. N.B.  Valeur écrasée par certains choix de OPTION_DE_COMPARAISON.
#define		KAPPA2					(2*KAPPA_NORMAL)	// Pour la node Q ou S seulement
#define		KAPPA3					(0.5*KAPPA_NORMAL)	// Pour la node Q ou S seulement

// Params de contrôle des nodes avec pompes (endommagées ou intactes) :
#define		SURFACE_NODE			1.0		// Aucune importance ; seul le ratio compte. Mais les mesures sur une node de souris donnent 4.5e-7 cm2
#define		VOLUME_NODE				(0.05*SURFACE_NODE) // volume intracellulaire de la node (mais on considère que V_o = V_i ; donc seul le ratio volume/surface apparaît dans les éqn)
#define		I_MAX_PMP				23.6505		// Valeur de PAB : 90.8 // voir fichier Excel pour l'équilibrage de ces 3 valeurs
#define		G_NA_LEAK				0.0625	// Valeur de PAB : 0.246613	
#define		G_K_LEAK				0.0205		// valeur de PAB : 0.10048
#define		G_LEAK					0.5
#define		V_REPOS_POMPES			-65.4946	//-59.9	// utilisé pour l'initialisation de la node AVEC pompes et dans HH_with_pumps() ET comme E_leak
#define		m_REPOS_POMPES			0.04992561
#define		h_REPOS_POMPES			0.613304994	// Ces 3 valeurs proviennent du même fichier Excel et doivent être changées si V_REPOS change
#define		n_REPOS_POMPES			0.310125564
#define		CONC_TOTALE_Na			174.0		// à t = 0 : interne = 20 mM, externe = 154 mM ; ceci marche car Vol_i = Vol_o.
#define		CONC_TOTALE_K			156.0		// à t = 0 : interne = 150 mM, externe = 6 mM ; ceci marche car Vol_i = Vol_o.
double		CONC_INIT_Na_i	=		20.0;	// init =20.0,	t=400 =21.67759,	t=500 =23.09759	t=600 =24.48759	t=700 =25.69676	t=800 =26.87713	t=900 =27.89623	t=1000 =28.88238 t=1100 =29.72702 t=1200 =30.49741 t=1300 =31.23681
double		CONC_INIT_K_o	=		6.0;	// init =6.0,	t=400 =7.87392,		t=500 =9.50089	t=600 =11.01895	t=700 =12.37005	t=800 =13.67400	t=900 =14.80522	t=1000 =15.88977 t=1100 =16.82552 t=1200 =17.67778 t=1300 =18.49328

// Params de contrôle de la node endommagée (LS) :
#define		DOMMAGE_VOISINS			FAUX		// met du LS sur Q-1 et Q+1 (utiliser *seulement* si POMPES_PARTOUT==VRAI et TYPE_DE_LS==UNE_POPL)
double		LS_MIN			=		0.0;		//  Valeurs écrasées par certains choix de OPTION_DE_COMPARAISON.
double		LS_MID			=		0.0;
double		LS_MAX			=		6.0;
double		LS_STDEV		=		2.0;
double		AC_MIN			=		(2.0/3);	// % des nodes avec LS=LS_MIN (si DEUX_POPL ou TROIS_POPL seulement)
double		AC_MID			=		0.0;		// % des nodes avec LS=LS_MID (si TROIS_POPL seulement)
#define		GAUSSIEN				0			// Ce mode utilise 9 populations centrées entre LS_MIN et LS_MAX et avec LS_STDEV
#define		UNE_POPL				1			// Ce mode donne LS_MAX (proportion 100%) aux canaux
#define		DEUX_POPL				2			// Ce mode donne LS_MIN (proportion AC_MIN) ou LS_MAX aux canaux
#define		TROIS_POPL				3			// Ce mode donne LS_MIN (prop. AC_MIN), LS_MID (prop. AC_MID) ou LS_MAX aux canaux
#define		TYPE_DE_LS				UNE_POPL	// Choisir un seul des defines précédents pour définir le type de LS

// Params de contrôle du voltage-clamp. Ceci fixe V indépendamment de tout le reste et sert à tester la node :
#define		TEST_VOLTAGE_CLAMP		FAUX
#define		VALEUR_VOLTAGE_CLAMP	10.0		// en mV
#define		TEMPS_VOLTAGE_CLAMP		100.0		// en ms. À cet instant, V sera fixé à VALEUR_VOLTAGE_CLAMP peu importe ce qu'il valait avant.
#define		TEMPS_FIN_VOLTAGE_CLAMP	200.0		// en ms. À cet instant, V libre à nouveau.

// Params de contrôle de l'impression des valeurs
int			INTERV_PT_A_CONSERVER =	1;			// Seulement un point sur INTERV_PT_A_CONSERVER est gardé pour l'analyse finale. Cette valeur est utilisée par défaut mais peut être incrémentée (mais pas diminuée) par la fonction qui appelle engine().
#define		IMPRIMER_TOUT			FAUX		// Sinon, on ne garde que 7-8 points-clé par spike.
#define		TEMPS_MAX_SAUTE			0.8		//	Ne pas sauter plus de 0.8 ms
#define		NB_DECIMALES			6			// nb de décimales requises dans l'impression

// Param de contrôle de la perturbation (kick)
#define		VOLTAGE_KICK			15.0
#define		INTERV_KICK				200.0		// en ms
#define		NB_TOTAL_KICK			10

// Params de contrôle de la gestion des discontinuités malgré le timestep variable
#define		FORCER_TEMPS_EXACTS		VRAI	// DOIT être vrai si la stim est carrée ou delta. Mais désactivé si FORCER_PAS_FIXE == VRAI.
#define		EPSILON_TEMPS_EXACTS	8e-9	// en ms. Il faut que ce temps soit au moins deux fois l'espilon machine * DUREE_TOTALE
#define		NB_TOTAL_DISCONTINUITES	(25 + PERTURBER_SYS*NB_TOTAL_KICK + STIM_CARREE*(int)(DUREE_TOTALE/STIM_PERIODE)*2 + STIM_DELTA*(int)(DUREE_TOTALE/STIM_PERIODE) + TEST_VOLTAGE_CLAMP*2) // Ceci ne tient pas compte de STIM_TRAIN, qu'il faudra AJOUTER à chq alloc.
#define		TEMPS_MIN_AVANT_DISC	1e-7	// DOIT être >> EPSILON_TEMPS_EXACTS. // si un timestep en cours semble se terminer moins que TEMPS_MIN_AVANT_DISC avant une discontinuité, il y aurait un timestep minuscule ensuite. On réduit donc de 20% le timestep en cours pour éviter ça.

// Params de contrôle des noms de fichier de chaque essai
#define		NOM_AVEC_PARAMS_SYSTEME	FAUX
#define		NOM_AVEC_PARAMS_POMPES	FAUX
#define		NOM_AVEC_PARAMS_REDUC	FAUX
#define		NOM_AVEC_PARAMS_TEMPS	VRAI
#define		NOM_AVEC_PARAMS_STIM	VRAI
#define		NOM_AVEC_PARAMS_LS		VRAI


// variables globales :
// Règle : ces variables sont utilisées seulement par des fonctions très intriquées (ie. appelées par engine() ou une de ses sous-fonctions)
// afin de retourner des informations à une fonction peu intriquée (ie. main() ou une sous-fonction qui appelle engine()).


double		global_freq_finale;					// enregistre la fréq de la node NB_NODES, mesurée entre TEMPS_DEBUT_MESURE_FREQ et TEMPS_FIN_MESURE_FREQ
double		global_freq_Q;						// enregistre la fréq de la node Q, mesurée entre TEMPS_DEBUT_MESURE_FREQ et TEMPS_FIN_MESURE_FREQ
double		global_E_Na[3];						// enregistre E_Na de la node Q, respectivement à t = TEMPS_DEBUT_MESURE_FREQ, à t = TEMPS_FIN_MESURE_FREQ et à TEMPS_FIN_STIM+(Q-1)*1.2
double		global_t_dern_pic;					// enregistre le temps du dernier pic à la node NB_NODES
double		global_train_1[(int)DUREE_TOTALE];	// pour la node #1, enregistre le temps de chq pic situé après t=0
int			global_nb_pics_ds_train_1;			// nb de pics dans l'array précédent
double		global_train_Q[(int)DUREE_TOTALE];	// pour la node #Q, enregistre le temps de chq pic situé après t=0
int			global_nb_pics_ds_train_Q;			// nb de pics dans l'array précédent
double		global_train_sortie_VP[(int)DUREE_TOTALE];	// pour la node NB_NODES, enregistre le temps de chq pic situé entre TEMPS_DEBUT_MESURE_VP et TEMPS_FIN_MESURE_VP (le temps n'est pas modifié ie. demeure relatif à t = 0)
int			global_nb_pics_ds_train_sortie_VP;			// enregistre le nb de pics contenus dans l'array précédent
int			global_nb_pics_sortis_apres_debut_stim; // pour la node NB_NODES, compte le nb de pics entre TEMPS_DEBUT_STIM et DUREE_TOTALE
double		*global_nb_aleatoires_gaussiens_pour_bruit; // il y aura allocation dynamique seulement si du bruit est utilisé
int			global_indice_bruit;				// pointeur qui dit auquel on est rendu

char		global_nom_params_systeme[100] = "";		// ces 6 strings sont utilisées pour les noms de fichier et les entêtes de fichiers
char		global_nom_params_pompes[100] = "";
char		global_nom_params_reduction_dyn[100] = "";
char		global_nom_params_temps[100] = "";
char		global_nom_params_stim[100] = "";
char		global_nom_params_LS[100] = "";
char		global_nom_params_note_speciale[35] = "";


int main()
{
	// Exécution de l'une des options de pilotes :
	if(OPTION_DE_COMPARAISON == 0)
	{
		pilote_engine(VRAI, NULL, 0);
	}

	else if(OPTION_DE_COMPARAISON == 0.5) // Permet de tester si le système HH sans pompes est ectopique ou pas à certaines concentrations.
	{										// node Q doit être utilisé avec cc gelées, Imaxpump=IKleak=INaleak = 0, gleak=0.25 et Vrepos = -54.4
#define NB_VALS_CONC	11
		int i;
		double liste_vals_conc_Na[NB_VALS_CONC] = {20.0,21.67759,23.09759,24.48759,25.69676,26.87713,27.89623,28.88238,29.72702,30.49741,31.23681};
		double liste_vals_conc_K[NB_VALS_CONC] = {6.0,7.87392,9.50089,11.01895,12.37005,13.67400,14.80522,15.88977,16.82552,17.67778,18.49328};
		
		for(i = 0; i < NB_VALS_CONC; i++)
		{
			CONC_INIT_Na_i = liste_vals_conc_Na[i];
			CONC_INIT_K_o = liste_vals_conc_K[i];
			pilote_engine(FAUX, NULL, 0);		
		}
	}

	else if(OPTION_DE_COMPARAISON == 1)	// changer kappa sans rien changer d'autre, aucun diagramme produit.
										// fonctionne quel que soit le type de stim choisi
	{
#define NB_VALS_KAPPA	101
		int i;
		double liste_vals_kappa[NB_VALS_KAPPA];// = {0.35,0.4,0.5,0.6,0.7,0.8,0.9,1.0};
		for(i = 0; i < NB_VALS_KAPPA; i++)
			liste_vals_kappa[i] = 0.82 + 0.5*i/(NB_VALS_KAPPA-1);
		for(i = 0; i < NB_VALS_KAPPA; i++)
		{
			KAPPA_NORMAL = liste_vals_kappa[i];
			printf("\nNouveau lancement du code avec kappa=%.3f\n", KAPPA_NORMAL);
			engine(FAUX,NULL,0);
		}

		pause_et_attente_finale();
	}
	
	else if(OPTION_DE_COMPARAISON == 2)	// changer LS et changer AC sans rien changer d'autre, aucun diagramme produit.
										// fonctionne quel que soit le type de stim choisi
	{
#define NB_VALS_LS		23
#define NB_VALS_AC		1
		// Cette portion ne peut fonctionner que si TYPE_DE_LS == DEUX_POPL
		int i,j;
		double liste_vals_LS[NB_VALS_LS] = {0,2,2.5,3,5,6,7,7.5,7.75,8,8.25,8.5,8.75,9,10,12,14,15,16,16.5,17,18,20};
		double liste_vals_AC[NB_VALS_AC] = {1.0};//{0.1,0.2,0.3,0.4,0.5,0.6,0.7,0.8,0.9,1.0};
		for(i = 0; i < NB_VALS_LS; i++)
			for(j = 0; j < NB_VALS_AC; j++)
			{
				LS_MIN = 0.0;
				AC_MIN = 1-liste_vals_AC[j]; // Et AC_MAX serait par conséquent liste_vals_AC[j]
				LS_MAX = liste_vals_LS[i];
				printf("\nNouveau lancement du code avec LS=%.2f et AC=%.2f\n", LS_MAX, 1-AC_MIN);
				engine(FAUX,NULL,0);
			}

		pause_et_attente_finale();
	}
	
	else if(OPTION_DE_COMPARAISON == 2.5) // varie LS et mesure la fréq de la node Q
	{									// peut être utilisé sans stim pour mesurer la freq de résonance (ectopique) et avec une stim de freq donnée pour vérifier la freq de propagation
		FILE *sortie;					// Suppose que les conc. sont gelées pcq la fréq est mesurée seulement à la tt fin de la stim
		sortie = fopen("freq_resonance_Q_vs_LS.txt", "w");
		
		fprintf(sortie,"LS (mV)\tpériode finale node Q (ms)\tecart type (ms)\tfreq finale node Q (Hz)\n"); // entête

		for(LS_MAX = 3.75; LS_MAX < 12.0; LS_MAX += 0.25)
		{
			double periode, freq, sigma;
			double cinq_derniers_interv[5];
			int i;

			printf("début simulation avec LS = %.3f\n", LS_MAX);
			pilote_engine(FAUX, NULL, 0);

			if(global_nb_pics_ds_train_Q >= 5)
			{
				for(i = 0; i < 5; i++)
					cinq_derniers_interv[i] = global_train_Q[global_nb_pics_ds_train_Q-1-i] - global_train_Q[global_nb_pics_ds_train_Q-2-i];
				periode = moyenne(cinq_derniers_interv, 5);
				sigma = ecart_type(cinq_derniers_interv,5);
				freq = 1000.0/periode;
				for(i = 0; i < 5; i++)
					printf("INTERVALLE #%d = %f\n", i, cinq_derniers_interv[i]);
			}
			else
			{
				periode = DUREE_TOTALE;
				sigma = DUREE_TOTALE;
				freq = 0.0;
			}

			fprintf(sortie,"%f\t%f\t%f\t%f\n", LS_MAX, periode, sigma, freq);
			fflush(sortie);
		}

		fclose(sortie);
	}
	
	else if(OPTION_DE_COMPARAISON == 3)	// utilise Istim (cnst), change Istim sans rien changer d'autre, aucun diagramme produit.
										// requiert STIM_INJECTION == VRAI && STIM_DELTA == FAUX && STIM_CARREE == FAUX
	{
#define NB_VALS_I_STIM	21
		int i;
		double liste_vals_Istim[NB_VALS_I_STIM]; //= {12,14,15,15.5,16,16.5,17,18,19,20,25};
		for(i = 0; i < NB_VALS_I_STIM; i++)
			liste_vals_Istim[i] = 0 + 20*i/(NB_VALS_I_STIM-1);
		for(i = 0; i < NB_VALS_I_STIM; i++)
		{
			I_INJECTION = liste_vals_Istim[i];
			printf("\nNouveau lancement du code avec Istim=%.3f\n", I_INJECTION);
			engine(FAUX,NULL,0);
		}

		pause_et_attente_finale();
	}
	
	else if(OPTION_DE_COMPARAISON == 4)	// utilise la stim périodique carrée, change Istim (cnst) et change la fréq, produit un diagramme.
										// requiert STIM_CARREE == VRAI
	{
		// Ici, on imprime un tableau où on voit le ratio fréq_oscillation/fréq_stim pour plusieurs choix de
		// fréquences et plusieurs choix de hauteur de stimulation. C'est présenté sous forme de diagramme de
		// phase avec l'axe horizontal = fréquence et l'axe vertical = hauteur de la stimulation.
#define NB_VALS_I_STIM	41
#define NB_VALS_FREQ	29
		FILE *sortie;
		int i,j;
		double liste_vals_Istim[NB_VALS_I_STIM]; //= {12,14,15,15.5,16,16.5,17,18,19,20,25};
		double liste_freq[NB_VALS_FREQ] = {10,20,30,40,50,60,70,80,90,100,110,120,130,140,150,155,160,165,170,180,190,200,210,220,230,240,250,275,300};
		for(i = 0; i < NB_VALS_I_STIM; i++)
			liste_vals_Istim[i] = 0 + 40*i/(NB_VALS_I_STIM-1);
		
		sortie = fopen("diagramme_de_phase.txt", "w");
		
		fprintf(sortie, "fréq :");
		for(j = 0; j < NB_VALS_FREQ; j++)
			fprintf(sortie, "\t%.1f", liste_freq[j]); // entête du haut (liste des fréquences)
		fprintf(sortie, "\n");

		for(i = 0; i < NB_VALS_I_STIM; i++)
		{
			I_INJECTION = liste_vals_Istim[i];
			fprintf(sortie, "I_stim = %.3f", liste_vals_Istim[i]); // titre de la ligne (liste des Istim)
			printf("Début de la ligne Istim = %.3f\n", liste_vals_Istim[i]);

			for(j = 0; j < NB_VALS_FREQ; j++)
			{
				STIM_PERIODE = 1000.0/liste_freq[j]; // devient en ms.
				printf("\nNouveau lancement du code avec freq=%.3f\n", liste_freq[j]);
				engine(FAUX,NULL,0); // modifie la globale pour qu'elle contienne la fréquence sur le temps total
				fprintf(sortie, "\t%f", global_freq_finale/liste_freq[j]); // ceci est le ratio de transmission
				fflush(sortie);
			}
			fprintf(sortie, "\n"); // fin de la ligne
		}

		fclose(sortie);

		pause_et_attente_finale();
	}
	
	else if(OPTION_DE_COMPARAISON == 5)	// utilise la stim delta, change val_delta et change la fréq, produit un diagramme.
										// requiert STIM_DELTA == VRAI
	{
		// Ici, on imprime un tableau où on voit le ratio fréq_oscillation/fréq_stim pour plusieurs choix de
		// fréquences et plusieurs choix de hauteur de stimulation. C'est présenté sous forme de diagramme de
		// phase avec l'axe horizontal = fréquence et l'axe vertical = hauteur de la stimulation.
#define NB_VALS_DELTA	84
#define NB_VALS_PERIODE	28
		FILE *sortie;
		int i,j;
		double liste_vals_delta[NB_VALS_DELTA] = {0,1,2,3,4,5,5.5,6,6.5,7,7.5,8,8.5,9,9.5,10,10.5,11,11.5,12,12.5,13,13.5,14,14.5,
													15,15.5,16,16.5,17,17.5,18,18.5,19,19.5,20,21,22,23,24,25,26,27,28,29,30,31,
													32,33,34,35,36,37,38,39,40,41,42,43,44,45,46,47,48,49,50,51,52,53,54,55,
													60,65,70,75,80,85,90,95,100,105,110,115,120};
		double liste_periode[NB_VALS_PERIODE] = {1,3,5,6,6.5,7,7.5,8,8.5,9,9.5,10,10.5,11,11.5,12,12.5,13,14,15,16,17,18,19,20,22,24,26};
		//for(i = 0; i < NB_VALS_DELTA; i++)
		//	liste_vals_delta[i] = 0 + 40*i/(NB_VALS_DELTA-1); // 0 à 40 mV

		sortie = fopen("diagramme_de_phase.txt", "w");
		
		for(j = 0; j < NB_VALS_PERIODE; j++)
			fprintf(sortie, "\tT = %.3f", liste_periode[j]); // entête du haut (liste des périodes)
		fprintf(sortie, "\n");

		for(i = 0; i < NB_VALS_DELTA; i++)
		{
			VAL_DELTA = liste_vals_delta[i];
			fprintf(sortie, "delta = %.3f", liste_vals_delta[i]); // titre de la ligne (liste des delta)
			printf("\n\nDébut de la ligne delta = %.3f\n", liste_vals_delta[i]);

			for(j = 0; j < NB_VALS_PERIODE; j++)
			{
				STIM_PERIODE = liste_periode[j]; // en ms.
				printf("\nNouveau lancement du code avec période=%.3f\n", liste_periode[j]);
				pilote_engine(FAUX, NULL, 0); // modifie la globale pour qu'elle contienne la fréquence en Hz (mesurée sur le temps total)
				fprintf(sortie, "\t%f", global_freq_finale/(1000.0/liste_periode[j])); // ceci est le ratio de transmission
				fflush(sortie);
			}
			fprintf(sortie, "\n"); // fin de la ligne
		}

		fclose(sortie);

		pause_et_attente_finale();
	}
	
	else if(OPTION_DE_COMPARAISON == 6)	// utilise la stim delta, change val_delta et kappa, sans changer freq, produit un diagramme.
										// requiert STIM_DELTA == VRAI
	{
		// Ici, on imprime un tableau où on voit le ratio fréq_oscillation/fréq_stim pour plusieurs choix de
		// kappa et plusieurs choix de hauteur de stimulation. C'est présenté sous forme de diagramme de
		// phase avec l'axe horizontal = kappa et l'axe vertical = hauteur de la stimulation.
#define NB_VALS_DELTA	84
#define NB_VALS_KAPPA	16
		FILE *sortie;
		int i,j;
		double liste_vals_delta[NB_VALS_DELTA] = {0,1,2,3,4,5,5.5,6,6.5,7,7.5,8,8.5,9,9.5,10,10.5,11,11.5,12,12.5,13,13.5,14,14.5,
													15,15.5,16,16.5,17,17.5,18,18.5,19,19.5,20,21,22,23,24,25,26,27,28,29,30,31,
													32,33,34,35,36,37,38,39,40,41,42,43,44,45,46,47,48,49,50,51,52,53,54,55,
													60,65,70,75,80,85,90,95,100,105,110,115,120};
		double liste_vals_kappa[NB_VALS_KAPPA] = {0,0.05,0.10,0.12,0.13,0.14,0.15,0.16,0.18,0.20,0.22,0.24,0.26,0.28,0.30,0.32};
//		double liste_vals_kappa[NB_VALS_KAPPA] = {0.35,0.40,0.45,0.50,0.60,0.70,0.80,0.90};

		sortie = fopen("diagramme_de_phase.txt", "w");
		
		printf("RÉALISATION DU DIAGRAMME DE PHASE val_delta VS kappa\n");

		for(j = 0; j < NB_VALS_KAPPA; j++)
			fprintf(sortie, "\tkap=%.3f", liste_vals_kappa[j]); // entête du haut (liste des kappa)
		fprintf(sortie, "\n");

		for(i = 0; i < NB_VALS_DELTA; i++)
		{
			VAL_DELTA = liste_vals_delta[i];
			fprintf(sortie, "delta = %.3f", liste_vals_delta[i]); // titre de la ligne (liste des delta)
			printf("\n\nDébut de la ligne delta = %.3f\n", liste_vals_delta[i]);

			for(j = 0; j < NB_VALS_KAPPA; j++)
			{
				KAPPA_NORMAL = liste_vals_kappa[j]; // en ms.
				printf("\nNouveau lancement du code avec delta=%.3f et kappa=%.3f\n", liste_vals_delta[i], liste_vals_kappa[j]);
				pilote_engine(FAUX, NULL, 0); // modifie la globale pour qu'elle contienne la fréquence en Hz de la DERNIÈRE node (mesurée sur le temps total)
				fprintf(sortie, "\t%f", global_freq_finale/(1000.0/STIM_PERIODE)); // ceci est le ratio de transmission
				fflush(sortie); // Assure que le buffer est écrit au disque à mesure que les essais sont complétés.
			}
			fprintf(sortie, "\n"); // fin de la ligne
		}

		fclose(sortie);

		pause_et_attente_finale();
	}
	
	else if(OPTION_DE_COMPARAISON == 6.5)	// utilise la stim delta, change freq et kappa, sans changer val_delta, produit un diagramme.
										// requiert STIM_DELTA == VRAI
	{
		// Ici, on imprime un tableau où on voit le ratio fréq_oscillation/fréq_stim pour plusieurs choix de
		// kappa et plusieurs choix de freq de stimulation. C'est présenté sous forme de diagramme de
		// phase avec l'axe horizontal = kappa et l'axe vertical = freq de la stimulation.
#define NB_VALS_PERIODE	31
#define NB_VALS_KAPPA	23
		FILE *sortie;
		int i,j;
		double liste_vals_periode[NB_VALS_PERIODE] = {10.25,10.5,10.75,11,11.25,11.5,11.75,12,12.5,13,13.5,14,14.5,15,16,17,18,19,20,22.5,25,27.5,30,35,40,50,60,70,80,90,100};
		double liste_vals_kappa[NB_VALS_KAPPA] = {0,0.05,0.10,0.12,0.13,0.14,0.15,0.16,0.18,0.20,0.22,0.24,0.26,0.27,0.28,0.29,0.30,0.31,0.32,0.33,0.35,0.40,0.50};
//		double liste_vals_kappa[NB_VALS_KAPPA] = {0.35,0.40,0.45,0.50,0.60,0.70,0.80,0.90};

		sortie = fopen("diagramme_de_phase.txt", "w");
		
		printf("RÉALISATION DU DIAGRAMME DE PHASE periode_stim VS kappa\n");

		for(j = 0; j < NB_VALS_KAPPA; j++)
			fprintf(sortie, "\tkap=%.3f", liste_vals_kappa[j]); // entête du haut (liste des kappa)
		fprintf(sortie, "\n");

		for(i = 0; i < NB_VALS_PERIODE; i++)
		{
			STIM_PERIODE = liste_vals_periode[i];
			fprintf(sortie, "periode de stim = %.3f", liste_vals_periode[i]); // titre de la ligne (liste des périodes)
			printf("\n\nDébut de la ligne période = %.3f\n", liste_vals_periode[i]);

			for(j = 0; j < NB_VALS_KAPPA; j++)
			{
				KAPPA_NORMAL = liste_vals_kappa[j]; // en ms.
				printf("\nNouveau lancement du code avec periode=%.3f et kappa=%.3f\n", liste_vals_periode[i], liste_vals_kappa[j]);
				pilote_engine(FAUX, NULL, 0); // modifie la globale pour qu'elle contienne la fréquence en Hz de la DERNIÈRE node (mesurée sur le temps total)
				fprintf(sortie, "\t%f", global_freq_finale/(1000.0/STIM_PERIODE)); // ceci est le ratio de transmission
				fflush(sortie); // Assure que le buffer est écrit au disque à mesure que les essais sont complétés.
			}
			fprintf(sortie, "\n"); // fin de la ligne
		}

		fclose(sortie);

		pause_et_attente_finale();
	}

	else if(OPTION_DE_COMPARAISON == 7)	// utilise la stim delta avec hauteur/freq fixe, change les concentrations et change kappa, produit un diagramme.
										// requiert STIM_DELTA == VRAI)
	{
		// Ici, on imprime un tableau où on voit le ratio fréq_oscillation/fréq_stim pour plusieurs choix de
		// concentrations et plusieurs choix de kappa. C'est présenté sous forme de diagramme de
		// phase avec l'axe horizontal = kappa et l'axe vertical = choix de concentrations.
#define NB_VALS_CONC	11
#define NB_VALS_KAPPA	16
		FILE *sortie;
		int i,j;
		double liste_vals_conc_Na[NB_VALS_CONC] = {20.0,21.67759,23.09759,24.48759,25.69676,26.87713,27.89623,28.88238,29.72702,30.49741,31.23681};
		double liste_vals_conc_K[NB_VALS_CONC] = {6.0,7.87392,9.50089,11.01895,12.37005,13.67400,14.80522,15.88977,16.82552,17.67778,18.49328};
		double liste_vals_kappa[NB_VALS_KAPPA] = {0,0.05,0.10,0.12,0.13,0.14,0.15,0.16,0.18,0.20,0.22,0.24,0.26,0.28,0.30,0.32};

		sortie = fopen("diagramme_de_phase.txt", "w");
		
		for(j = 0; j < NB_VALS_KAPPA; j++)
			fprintf(sortie, "\tkap=%.3f", liste_vals_kappa[j]); // entête du haut (liste des kappa)
		fprintf(sortie, "\n");

		for(i = 0; i < NB_VALS_CONC; i++)
		{
			CONC_INIT_Na_i = liste_vals_conc_Na[i];
			CONC_INIT_K_o = liste_vals_conc_K[i];
			fprintf(sortie, "t = %d : [Na/K] = %.3f/%.3f", 300+100*i, liste_vals_conc_Na[i], liste_vals_conc_K[i]); // titre de la ligne (liste des conc)
			printf("\n\nDébut de la ligne où la conc est t = %d\n", 300+100*i);

			for(j = 0; j < NB_VALS_KAPPA; j++)
			{
				KAPPA_NORMAL = liste_vals_kappa[j]; // en ms.
				printf("\nNouveau lancement du code avec conc à t = %d et kappa=%.3f\n", 300+100*i, liste_vals_kappa[j]);
				pilote_engine(FAUX, NULL, 0); // modifie la globale pour qu'elle contienne la fréquence en Hz de la DERNIÈRE node (mesurée sur le temps total)
				fprintf(sortie, "\t%f", global_freq_finale/(1000.0/STIM_PERIODE)); // ceci est le ratio de transmission
				fflush(sortie); // Assure que le buffer est écrit au disque à mesure que les essais sont complétés.
			}
			fprintf(sortie, "\n"); // fin de la ligne
		}
	}
	
	else if(OPTION_DE_COMPARAISON == 8)	// utilise stim delta dlt=25,freq=12.5, change les concentrations et change LS, produit un diagramme.
										// requiert STIM_DELTA == VRAI)
	{
		// Ici, on imprime un tableau où on voit le ratio fréq_oscillation_Q/fréq_stim pour plusieurs choix de
		// concentrations et plusieurs choix de LS. C'est présenté sous forme de diagramme de
		// phase avec l'axe horizontal = LS et l'axe vertical = choix de concentrations.
#define NB_VALS_CONC	11
#define NB_VALS_LS		11 //81
		FILE *sortie;
		int i,j;
		double liste_vals_conc_Na[NB_VALS_CONC] = {20.0,21.67759,23.09759,24.48759,25.69676,26.87713,27.89623,28.88238,29.72702,30.49741,31.23681};
		double liste_vals_conc_K[NB_VALS_CONC] = {6.0,7.87392,9.50089,11.01895,12.37005,13.67400,14.80522,15.88977,16.82552,17.67778,18.49328};
		double liste_vals_LS[NB_VALS_LS];

		for(i=0; i < NB_VALS_LS; i++)
			liste_vals_LS[i] = 0 + 20.0/(NB_VALS_LS-1)*i;

		sortie = fopen("diagramme_de_phase.txt", "w");
		
		for(j = 0; j < NB_VALS_LS; j++)
			fprintf(sortie, "\tLS=%.3f", liste_vals_LS[j]); // entête du haut (liste des LS)
		fprintf(sortie, "\n");

		for(i = 0; i < NB_VALS_CONC; i++)
		{
			CONC_INIT_Na_i = liste_vals_conc_Na[i];
			CONC_INIT_K_o = liste_vals_conc_K[i];
			fprintf(sortie, "t = %d : [Na/K] = %.3f/%.3f", 300+100*i, liste_vals_conc_Na[i], liste_vals_conc_K[i]); // titre de la ligne (liste des conc)
			printf("\n\nDébut de la ligne où la conc est t = %d\n", 300+100*i);

			for(j = 0; j < NB_VALS_LS; j++)
			{
				LS_MAX = liste_vals_LS[j]; // en ms.
				printf("\nNouveau lancement du code avec conc à t = %d et LS=%.3f\n", 300+100*i, liste_vals_LS[j]);
				pilote_engine(FAUX, NULL, 0); // modifie la globale pour qu'elle contienne la fréquence en Hz de la DERNIÈRE node (mesurée sur le temps total)
				fprintf(sortie, "\t%f", global_freq_Q/(1000.0/STIM_PERIODE)); // ratio des fréq. Permet de détecter le phase locking
				fflush(sortie); // Assure que le buffer est écrit au disque à mesure que les essais sont complétés.
			}
			fprintf(sortie, "\n"); // fin de la ligne
		}

		fclose(sortie);

		pause_et_attente_finale();
	}
	
	else if(OPTION_DE_COMPARAISON == 9)	// utilise stim delta, change val_delta et la période, produit un graphique de delta_V/delta_t à t >> 0.
										// requiert STIM_DELTA == VRAI et NB_NODES == 1)
	{
		// Cette option est conçue pour étudier la bifurcation où le système va vers un cycle limite au lieu d'aller vers un pt fixe.
		// (ie. les pompes se mettent à fournir malgré la décharge répétée)
		// Ici, on imprime un tableau où on voit ENa(t=FIN)-ENa(t=DEBUT)/(FIN-DEBUT) pour plusieurs choix de
		// hauteur et période de stim. C'est présenté sous forme de diagramme de phase avec l'axe horizontal = freq
		// et l'axe vertical = val_delta. Un second diagramme, avec les mêmes axes, présente une série de "1" ou "0"
		// selon que l'axe décharge encore ou non à t > DEBUT.
#define NB_VALS_DELTA	6
#define NB_VALS_PERIODE	32
		FILE *sortie, *sortie2;
		int i,j;
		int encore_activite;
		//double liste_vals_delta[NB_VALS_DELTA] = {7,7.5,8,8.5,9,9.5,10,10.5,11,11.5,12,12.5,13,13.5,14,14.5,
		//											15,15.5,16,16.5,17,17.5,18,18.5,19,19.5,20,21,22,23,24,25,26,27,28,29,30,31,
		//											32,33,34,35,36,37,38,39,40,41,42,43,44,45,46,47,48,49,50,51,52,53,54,55,
		//											60,65,70,75,80,85,90,95,100,105,110,115,120};
		double liste_vals_delta[NB_VALS_DELTA] = {10,15,20,25,30,35};
		//double liste_periode[NB_VALS_PERIODE] = {8,9,10,11,12,13,14,15,17.5,20,22.5,25,27.5,30,35,40,45,50,60,70,80,90,100};
		double liste_periode[NB_VALS_PERIODE] = {8,9,10,11,12,13,14,15,17.5,20,22.5,25,27.5,30,35,40,45,50,60,70,71,72,73,74,75,76,77,78,79,80,90,100};

		sortie = fopen("diagramme_de_phase_pente.txt", "w");
		sortie2 = fopen("diagramme_de_phase_decharge.txt", "w");
		
		for(j = 0; j < NB_VALS_PERIODE; j++)
			fprintf(sortie, "\tT = %.3f", liste_periode[j]); // entête du haut (liste des périodes)
		fprintf(sortie, "\n");
		for(j = 0; j < NB_VALS_PERIODE; j++)
			fprintf(sortie2, "\tT = %.3f", liste_periode[j]); // entête du haut (liste des périodes)
		fprintf(sortie2, "\n");

		for(i = 0; i < NB_VALS_DELTA; i++)
		{
			VAL_DELTA = liste_vals_delta[i];
			fprintf(sortie, "delta = %.3f", liste_vals_delta[i]); // titre de la ligne (liste des delta)
			fprintf(sortie2, "delta = %.3f", liste_vals_delta[i]); // titre de la ligne (liste des delta)
			printf("\n\nDébut de la ligne delta = %.3f\n", liste_vals_delta[i]);

			for(j = 0; j < NB_VALS_PERIODE; j++)
			{
				STIM_PERIODE = liste_periode[j]; // en ms.
				printf("\nNouveau lancement du code avec delta=%.3f et période=%.3f\n", liste_vals_delta[i], liste_periode[j]);
				pilote_engine(FAUX, NULL, 0); // modifie les globales
				encore_activite = (global_t_dern_pic > TEMPS_DEBUT_MESURE_FREQ); // Vrai s'il y a encore des pics après TEMPS_DEBUT_MESURE_FREQ
				fprintf(sortie, "\t=(%f-%f)/%f", global_E_Na[1], global_E_Na[0], TEMPS_FIN_MESURE_FREQ-TEMPS_DEBUT_MESURE_FREQ);
				fflush(sortie);
				fprintf(sortie2, "\t%d", encore_activite);
				fflush(sortie2);
			}
			fprintf(sortie, "\n"); // fin de la ligne
			fprintf(sortie2, "\n"); // fin de la ligne
		}

		fclose(sortie);
		fclose(sortie2);

		pause_et_attente_finale();
	}
	
	else if(OPTION_DE_COMPARAISON == 10)	// utilise stim delta dlt=25, change la fréq de stim et change LS, produit un diagramme.
											// requiert STIM_DELTA == VRAI)
	{
		// Ici, on imprime un tableau où on voit le ratio fréq_oscillation_Q/fréq_stim pour plusieurs choix de
		// fréquence de stim et plusieurs choix de LS. C'est présenté sous forme de diagramme de
		// phase avec l'axe horizontal = période et l'axe vertical = LS.
#define NB_VALS_PERIODE	23
#define NB_VALS_LS		11 //81
		FILE *sortie;
		int i,j;
		double liste_periode[NB_VALS_PERIODE] = {8,9,10,11,12,13,14,15,17.5,20,22.5,25,27.5,30,35,40,45,50,60,70,80,90,100};
		double liste_vals_LS[NB_VALS_LS];

		for(i=0; i < NB_VALS_LS; i++)
			liste_vals_LS[i] = 0 + 20.0/(NB_VALS_LS-1)*i;

		sortie = fopen("diagramme_de_phase.txt", "w");
		
		for(j = 0; j < NB_VALS_PERIODE; j++)
			fprintf(sortie, "\tT=%.3f", liste_periode[j]); // entête du haut (liste des périodes)
		fprintf(sortie, "\n");

		for(i = 0; i < NB_VALS_LS; i++)
		{
			LS_MAX = liste_vals_LS[i];
			fprintf(sortie, "LS = %f", liste_vals_LS[i]); // titre de la ligne (val de LS)
			printf("\n\nDébut de la ligne où LS = %f\n", liste_vals_LS[i]);

			for(j = 0; j < NB_VALS_PERIODE; j++)
			{
				STIM_PERIODE = liste_periode[j]; // en ms.
				printf("\nNouveau lancement du code avec LS=%.3f et T = %.3f\n", liste_vals_LS[i], liste_periode[j]);
				pilote_engine(FAUX, NULL, 0); // modifie la globale pour qu'elle contienne la fréquence en Hz de la DERNIÈRE node (mesurée sur le temps total)
				fprintf(sortie, "\t%f", global_freq_Q/(1000.0/STIM_PERIODE)); // ratio des fréq. Permet de détecter le phase locking
				fflush(sortie); // Assure que le buffer est écrit au disque à mesure que les essais sont complétés.
			}
			fprintf(sortie, "\n"); // fin de la ligne
		}

		fclose(sortie);

		pause_et_attente_finale();
	}
	
	else if(OPTION_DE_COMPARAISON == 11)	// utilise stim delta dlt=25, change la fréq de stim et produit un graphique de la dist de VP en
											// fonction de la période de stim. La distance de VP est évaluée entre intact et LS. Il y a donc une
											// courbe pour chq valeur de LS.
											// requiert STIM_DELTA == VRAI et TYPE_DE_LS == UNE_POPL)
											// On a utilisé DUREE_TOTALE = 825ms, LS dès t=0, kappa à t=100, stim de t=300 à t=800.
	{
#define NB_VALS_PERIODE		26
#define NB_VALS_LS			1
#define	COUT_VP				0.2	// coût par ms de translation

		FILE *sortie;
		int i,j,k;
		double *train_intact, *train_LS[NB_VALS_LS];
		int nb_pics_intact, nb_pics_LS[NB_VALS_LS];
		double liste_periode[NB_VALS_PERIODE] = {11.5,11.75,12,12.5,13,13.5,14,14.5,15,16,17,18,19,20,22.5,25,27.5,30,35,40,50,60,70,80,90,100};
//		double liste_periode[NB_VALS_PERIODE] = {5,6,7,8,9,10,11,12,13,14,15,17.5,20,22.5,25,27.5,30,35,40,45,50,60,70,80,90,100};
		double liste_LS[NB_VALS_LS] = {4};
//		double liste_LS[NB_VALS_LS] = {0,3,4,5,6,7,8,9,10,12.5,15,17.5,20};

		sortie = fopen("distance_vs_periode.txt", "w");
		fprintf(sortie, "simulations pour cout q = %.3f et stim pendant %.3f ms\n", COUT_VP, TEMPS_FIN_STIM-TEMPS_DEBUT_STIM);

		// entête :
		fprintf(sortie,"période de stim");
		for(j = 0; j < NB_VALS_LS; j++)
			fprintf(sortie,"\tdist LS=%.3f,stim vs intact,stim", liste_LS[j]);
		fprintf(sortie,"\n");

		for(i = 0; i < NB_VALS_PERIODE; i++)
		{
			STIM_PERIODE = liste_periode[i]; // en ms.
			printf("\nDébut de la séquence pour T = %.3f\n", liste_periode[i]);

			// intact avec stim
			LS_MAX = 0.0;
			pilote_engine(FAUX, NULL, 0); // enregistre le train de la dernière node et le nb de pics qu'il contient
			// copier dans des vars locales :
			train_intact = (double*)calloc(global_nb_pics_ds_train_sortie_VP, sizeof(double));
			for(k = 0; k < global_nb_pics_ds_train_sortie_VP; k++)
				train_intact[k] = global_train_sortie_VP[k];
			nb_pics_intact = global_nb_pics_ds_train_sortie_VP;

			// chq LS avec stim
			for(j = 0; j < NB_VALS_LS; j++)
			{
				LS_MAX = liste_LS[j];
				pilote_engine(FAUX, NULL, 0); // enregistre le train de la dernière node et le nb de pics qu'il contient
				// copier dans des vars locales :
				train_LS[j] = (double*)calloc(global_nb_pics_ds_train_sortie_VP, sizeof(double));
				for(k = 0; k < global_nb_pics_ds_train_sortie_VP; k++)
					train_LS[j][k] = global_train_sortie_VP[k];
				nb_pics_LS[j] = global_nb_pics_ds_train_sortie_VP;
			}

			// On calcule les distances de VP et on les imprime dans le fichier de sortie
			fprintf(sortie,"%f", STIM_PERIODE);
			for(j = 0; j < NB_VALS_LS; j++)
				fprintf(sortie,"\t%f", calculer_dist_VP(train_intact, nb_pics_intact, train_LS[j], nb_pics_LS[j], COUT_VP));		
			fprintf(sortie, "\n");
			fflush(sortie);

			free(train_intact);
			for(j = 0; j < NB_VALS_LS; j++)
				free(train_LS[j]);
		}

		fclose(sortie);

		pause_et_attente_finale();
	}
	
	else if(OPTION_DE_COMPARAISON == 11.5)	// Même chose que l'option 11, mais avec avec du jitter gaussien et une moyenne NB_ESSAIS_M_PARAM_TRAIN fois.
											// (ie. utilise stim delta train, change la période moy de stim et produit un graphique de la dist de VP moy en
											// fonction de la période moy de stim. La distance de VP est évaluée entre intact et LS. Il y a donc une
											// courbe pour chq valeur de LS. Chaque point de la courbe est accompagné d'un écart-type.
											// requiert STIM_DELTA == VRAI et TYPE_DE_LS == UNE_POPL)
											// On a utilisé DUREE_TOTALE = 825ms, LS dès t=0, kappa à t=100, stim de t=300 à t=800.
	{
#define NB_VALS_PERIODE		31
#define NB_VALS_LS			13
#define	COUT_VP				0.2	// coût par ms de translation

		double liste_periode[NB_VALS_PERIODE] = {10.25,10.5,10.75,11,11.25,11.5,11.75,12,12.5,13,13.5,14,14.5,15,16,17,18,19,20,22.5,25,27.5,30,35,40,50,60,70,80,90,100};
		double liste_LS[NB_VALS_LS] = {0,3,4,5,6,7,8,9,10,12.5,15,17.5,20};
		FILE *sortie;
		int i, no_essai, no_periode, no_LS;
		double *train_intact, *train_LS;
		int nb_pics_intact, nb_pics_LS;

		sortie = fopen("distance_moy_vs_periode.txt", "w");

		// entête :
		fprintf(sortie,"freq moyenne de stim (Hz)\tpériode moyenne de stim (ms)");
		for(no_LS = 0; no_LS < NB_VALS_LS; no_LS++)
			fprintf(sortie,"\tdist LS=%.3f vs intact\tecart-type de la dist", liste_LS[no_LS]);
		fprintf(sortie,"\n");

		for(no_periode = 0; no_periode < NB_VALS_PERIODE; no_periode++)
		{
			double distances_VP[NB_VALS_LS][NB_ESSAIS_M_PARAM_TRAIN];	// Pour stocker les résultats d'UNE ligne du diagramme
			double **trains;	// contiendra les "nb_essais" trains utilisés pour stimuler, qu'ils aient été lus ou nouvellement générés. Le même array contiendra ensuite les trains d'output individuels
			int *nb_pics_par_train; // aussi utilisé pour les "nb_essais" trains d'input ET ensuite pour les "nb_essais" trains d'output.

			printf("\nDébut de la ligne T = %.3f\n", liste_periode[no_periode]);
			STIM_PERIODE = liste_periode[no_periode]; // fonctionne pour trains de stim quasi-périodique
			STIM_TRAIN_BIAIS = liste_periode[no_periode]; // fonctionne pour trains de stim Poisson

			// 1) Lire les trains de stimulation préenregistrés (et produire et ajouter de nouveaux trains si jamais le stimulus voulu n'est pas trouvé
			//
			trains = (double**)calloc(NB_ESSAIS_M_PARAM_TRAIN, sizeof(double*)); // matrice V[nb_essais][nb_pics], où nb_pics est différent pour chq train
			for(i = 0; i < NB_ESSAIS_M_PARAM_TRAIN; i++)
				trains[i] = (double*)malloc(1); // une réallocation aura lieu dans importer_ou_creer_trains_entree().
			nb_pics_par_train = (int*)calloc(NB_ESSAIS_M_PARAM_TRAIN, sizeof(int));
			importer_ou_creer_trains_entree(trains, nb_pics_par_train, NB_ESSAIS_M_PARAM_TRAIN); // Pas besoin de passer train[][] par adresse pcq seuls les trains[i][] seront réalloués.
			// Assertion :	ici, trains[][] contient NB_ESSAIS_M_PARAM_TRAIN trains d'input. Pour chq valeur de "no_essai", trains[no_essai] contient
			//				nb_pics_par_train[no_essai] pics.

			// 2) Pour chaque train, on compare intact avec chacun des LS et on trouve la distance VP qu'on stock dans "distances_VP[no_LS][no_essai]"
			//
			for(no_essai = 0; no_essai < NB_ESSAIS_M_PARAM_TRAIN; no_essai++)
			{
				printf("Ligne T = %.3f, essai #%d, simulation axone intacte (LS=0)\n", liste_periode[no_periode], no_essai);
				LS_MAX = 0.0;
				pilote_engine(FAUX, trains[no_essai], nb_pics_par_train[no_essai]); // enregistre le train de la dernière node et le nb de pics qu'il contient
				// copier dans des vars locales :
				train_intact = (double*)calloc(global_nb_pics_ds_train_sortie_VP, sizeof(double));
				for(i = 0; i < global_nb_pics_ds_train_sortie_VP; i++)
					train_intact[i] = global_train_sortie_VP[i];
				nb_pics_intact = global_nb_pics_ds_train_sortie_VP;
			
				// chq LS avec stim
				for(no_LS = 0; no_LS < NB_VALS_LS; no_LS++)
				{
					// Répéter la simulation avec LS
					LS_MAX = liste_LS[no_LS];
					pilote_engine(FAUX, trains[no_essai], nb_pics_par_train[no_essai]); // enregistre le train de la dernière node et le nb de pics qu'il contient
					// copier dans des vars locales :
					train_LS = (double*)calloc(global_nb_pics_ds_train_sortie_VP, sizeof(double));
					for(i = 0; i < global_nb_pics_ds_train_sortie_VP; i++)
						train_LS[i] = global_train_sortie_VP[i];
					nb_pics_LS = global_nb_pics_ds_train_sortie_VP;

					// Comparer le résultat avec la simulation intacte :
					distances_VP[no_LS][no_essai] = calculer_dist_VP(train_intact, nb_pics_intact, train_LS, nb_pics_LS, COUT_VP);
					printf("Ligne T = %.3f, essai #%d, simulation avec LS=%.4f ==> VP = %f\n", liste_periode[no_periode], no_essai, liste_LS[no_LS], distances_VP[no_LS][no_essai]);

					free(train_LS);
				}

				free(train_intact);
			}

			// 3) On imprime la ligne dans le diagramme
			//
			fprintf(sortie,"%f\t%f", 1000.0/STIM_PERIODE, STIM_PERIODE); // 2 premières colonnes (freq et période moyenne de stim)
			for(no_LS = 0; no_LS < NB_VALS_LS; no_LS++)
				fprintf(sortie,"\t%f\t%f", moyenne(distances_VP[no_LS], NB_ESSAIS_M_PARAM_TRAIN), ecart_type(distances_VP[no_LS], NB_ESSAIS_M_PARAM_TRAIN));		
			fprintf(sortie, "\n");
			fflush(sortie);

			
			// Libérer la mémoire
			for(i = 0; i < NB_ESSAIS_M_PARAM_TRAIN; i++)
				free(trains[i]);
			free(trains);
			free(nb_pics_par_train);
		}

		fclose(sortie);

		pause_et_attente_finale();
	}

	else if(OPTION_DE_COMPARAISON == 12)	// utilise STIM_TRAIN, avec un seul stimulus sinusoidal (ie. une seule valeur de A, f et b),
											// pour générer plusieurs trains d'input (qui ne diffèrent donc que par leur composante stochastique)
											// Ensuite, pilote_engine() produit le train d'output correspondant à chacun de ces trains d'input.
											// La moyenne des inputs (freq vs temps) et la moyenne des outputs (freq vs temps) est exportée.
											// Ce processus est répété pour plusieurs LS et plusieurs frequence moyenne de trains d'input. On trace
											// un diagramme de l'erreur quadratique moyenne "sortie avec LS" vs "sortie sans LS" dans chq cas.
											// N.B. Ce code pourrait être utile si on décidait de tenir compte d'effets amplificateurs
											// dus à la proximité de deux pics successifs.
	{
#define NB_VALS_LS		7
#define NB_VALS_PERIODE	27

		int no_periode,no_LS;
		double liste_periode[NB_VALS_PERIODE] = {4,5,6,7,8,9,10,11,12,13,14,15,17.5,20,22.5,25,27.5,30,35,40,45,50,60,70,80,90,100};
		double liste_LS[NB_VALS_LS] = {0,3,4,5,7.5,10,17.5}; // le premi0er DOIT être zéro
		const int nb_pts_graphiques_freq = (int)( (TEMPS_FIN_STIM-TEMPS_DEBUT_STIM)/0.01 )+1;
		double freq_moy_transmise;
		FILE *sortie_compilation;

		sortie_compilation = fopen("diagramme_de_phase.txt", "w"); // contient le diagramme de l'erreur quadratique pour freq_de_biais vs LS
		for(no_LS = 0; no_LS < NB_VALS_LS; no_LS++)
			fprintf(sortie_compilation, "\tLS = %.1f", liste_LS[no_LS]);	// entête
		fprintf(sortie_compilation, "\n");

		for(no_periode = 0; no_periode < NB_VALS_PERIODE; no_periode++) // Chq ligne du diagramme correspond à une période (ie. freq de biais)
		{
			double *freq_output_intact;

			STIM_TRAIN_BIAIS = 1000.0/liste_periode[no_periode]; // permet d'utiliser ce code avec des trains poisson
			STIM_PERIODE = liste_periode[no_periode];	// permet d'utiliser ce code avec des trains quasipériodiques

			for(no_LS = 0; no_LS < NB_VALS_LS; no_LS++) // chq colonne du diagramme correspond à un LS
			{
				char nom_sortie_freq[60] = "comparaison_freq ; ";
				FILE *sortie_freq;
				int nb_tot_pics_input, nb_tot_pics_output, i;
				double *trains_input_combines, *trains_output_combines, *freq_vs_temps_input, *freq_vs_temps_output;

				LS_MAX = liste_LS[no_LS];
				if(TYPE_STIM_TRAIN == 0) // Poisson
					printf("DÉBUT DE L'ESSAI freq_biais_voulu=%.2f, LS=%.2f\n", STIM_TRAIN_BIAIS, LS_MAX);
				else if(TYPE_STIM_TRAIN == 1) // quasipériodique avec déplacement gaussien
					printf("DÉBUT DE L'ESSAI période_voulue=%.2f, LS=%.2f\n", STIM_PERIODE, LS_MAX);

				trains_input_combines = (double*)malloc(1); // on alloue 1 mais la fonction "appeler...()" va faire un realloc()
				trains_output_combines = (double*)malloc(1); // Il faut donc passer, à cette fn, un POINTEUR sur ces arrays. Car le realloc() peut modifier l'adresse.

				// Cette fn lit/génère les trains, les passe à engine() pour obtenir les trains d'output correspondants, puis retourne les inputs et outputs combinés :
				// N.B. trains_...[] sont passés par adresse pcq le realloc() peut changer l'adresse, qui doit revenir différente
				// alors que nb_tot_pics_... sont passés par adresse même s'il n'y a pas pas de realloc() simplement pcq la valeur doit revenir.
				//
				appeler_n_fois_et_combiner(&trains_input_combines, &nb_tot_pics_input, &trains_output_combines, &nb_tot_pics_output, NB_ESSAIS_M_PARAM_TRAIN);
				//
				// Assertion : ici, les temps dans les trains sont par rapport à 0 et non à TEMPS_DEBUT_STIM

				freq_vs_temps_input = (double*)calloc(nb_pts_graphiques_freq, sizeof(double));
				freq_vs_temps_output = (double*)calloc(nb_pts_graphiques_freq, sizeof(double));

				convertir_train_en_freq_inst_avec_fen_gaussienne(trains_input_combines, nb_tot_pics_input, freq_vs_temps_input, NB_ESSAIS_M_PARAM_TRAIN);
				convertir_train_en_freq_inst_avec_fen_gaussienne(trains_output_combines, nb_tot_pics_output, freq_vs_temps_output, NB_ESSAIS_M_PARAM_TRAIN);

				// On exporte

				strcat(nom_sortie_freq, global_nom_params_stim);
				strcat(nom_sortie_freq, " ; ");
				strcat(nom_sortie_freq, global_nom_params_LS);
				strcat(nom_sortie_freq, ".txt");
				sortie_freq = fopen(nom_sortie_freq, "w");

				imprimer_entete_params(sortie_freq); // On peut utiliser ceci car tous les essais ne diffèrent que par le "bruit" donc ont les mêmes params
				fprintf(sortie_freq, "temps \tfreq input \tfreq output\n"); // entête
				for(i = 0; i < nb_pts_graphiques_freq; i++)
					fprintf(sortie_freq, "%f\t%f\t%f\n", i*0.01 + TEMPS_DEBUT_STIM, freq_vs_temps_input[i], freq_vs_temps_output[i]);

				fclose(sortie_freq);

				// Maintenant on compile le nécessaire pour produire le diagramme et on exporte dedans :

				if(LS_MAX == 0.0)	// Premier cas traité pour chq période
				{
					freq_output_intact = (double*)calloc(nb_pts_graphiques_freq, sizeof(double));
					for(i = 0; i < nb_pts_graphiques_freq; i++)
						freq_output_intact[i] = freq_vs_temps_output[i];
					freq_moy_transmise = moyenne(freq_output_intact, nb_pts_graphiques_freq);

					fprintf(sortie_compilation, "freq_moy_sortie_ds_intact = %.3f", freq_moy_transmise); // entête de la rangée
					fprintf(sortie_compilation, "\t0.000"); // erreur quadratique pour LS = 0
				}
				else
				{
					fprintf(sortie_compilation, "\t%.3f", erreur_quadratique_moyenne(freq_vs_temps_output, freq_output_intact, nb_pts_graphiques_freq));
					fflush(sortie_compilation);
				}
				
				free(trains_input_combines);
				free(trains_output_combines);
				free(freq_vs_temps_input);
				free(freq_vs_temps_output);
			}

			free(freq_output_intact);
			fprintf(sortie_compilation, "\n");
		}

		fclose(sortie_compilation);

		pause_et_attente_finale();
	}
	
	else if(OPTION_DE_COMPARAISON == 13)	// BUT : explore la bifurcation qui expliquerait l'allodynie, c-a-d un cas où la node Q ne décharge pas
											// spontanément mais commence à le faire après qq APs et baisse correspondante de ses gradients de conc.
											// Méthode : stimuler DELTA, à 20 Hz, pendant une durée fixe. comparer avec conc gelées ou pas. Répéter
											// pour des périodes de stim de plus en plus longues. Répéter avec qq fréq différentes.
	{
		int liste_nb_pics[11] = {1,2,4,5,6,7,8,10,20,30,50};
		double liste_periode_stim[3] = {14,20,50};
		double liste_LS[5] = {2,2.5,3,3.5,4};
		int i,j,k;

		for(i = 0; i < 11; i++)
			for(j = 0; j < 3; j++)
				for(k = 0; k < 5; k++)
				{
					sprintf(global_nom_params_note_speciale, "stim avec %d pics", liste_nb_pics[i]);
					TEMPS_FIN_STIM = TEMPS_DEBUT_STIM + liste_nb_pics[i]*liste_periode_stim[j] - 1e-6;
					STIM_PERIODE = liste_periode_stim[j];
					LS_MAX = liste_LS[k];
					printf("DÉBUT ESSAI AVEC T=%.2f, STIM PENDANT %.2f ms et LS=%.2f\n", STIM_PERIODE, TEMPS_FIN_STIM-TEMPS_DEBUT_STIM, LS_MAX); 
			
					FIGER_CONCENTRATIONS = VRAI;
					pilote_engine(FAUX,NULL,0);

					FIGER_CONCENTRATIONS = FAUX;
					pilote_engine(FAUX,NULL,0);
				}

		pause_et_attente_finale();
	}

	else if(OPTION_DE_COMPARAISON == 14)	// BUT : isoler précisément la bifurcation qui explique l'allodynie, en trouvant la valeur précise de E_NA
											// où elle se produit.
											// Produit un diagramme qui donne 0 si la node Q reste non ectopique et donne E_Na si elle le devient.
											// Les axes sont "LS" et "nb de pics + T"
											// Si l'hypothèse voulant que E_Na est la seule variable rendant la node Q ectopique est valable, alors on
											// devrait avoir des valeurs de E_Na toutes identiques dans le diagramme, du moins pour un même LS.
	{
		double liste_periode_stim[6] = {14,20,30,40,50,100};
		double liste_LS[13] = {0,0.5,1,1.5,1.75,2,2.25,2.5,2.75,3,3.25,3.5,3.75};
		int nb_pics,j,k;
		FILE *sortie;

		sortie = fopen("concentrations_vs_nb_pics.txt", "w");

		FIGER_CONCENTRATIONS = FAUX;

		// entête
		fprintf(sortie, "VALEURS DE E_Na À LA NODE Q 6 ms APRÈS LA FIN DE LA STIM * (VRAI/FAUX qu'il y a de l'activité ectopique après ce temps\n");
		for(k = 0; k < 13; k++)
			fprintf(sortie, "\tLS = %.2f", liste_LS[k]);			
		fprintf(sortie, "\n");

		for(nb_pics = 0; nb_pics < 75; nb_pics++)
			for(j = 0; j < 6; j++)
			{
				fprintf(sortie, "%d pics (T=%.2f)", nb_pics, liste_periode_stim[j]);
				global_nom_params_note_speciale[0] = '\0';
				sprintf(global_nom_params_note_speciale, "stim avec %d pics", nb_pics);
				
				for(k = 0; k < 13; k++)
				{
					int activite_ectopique = FAUX;

					TEMPS_FIN_STIM = TEMPS_DEBUT_STIM + nb_pics*liste_periode_stim[j] - 1e-6;
					STIM_PERIODE = liste_periode_stim[j];
					LS_MAX = liste_LS[k];
					printf("DÉBUT ESSAI AVEC %d PICS (T=%.2f), STIM PENDANT %.2f ms et LS=%.2f\n", nb_pics, STIM_PERIODE, TEMPS_FIN_STIM-TEMPS_DEBUT_STIM, LS_MAX); 
			
					pilote_engine(FAUX,NULL,0); // enregistre E_Na de la node Q juste après la fin de la stim et détecte s'il y a encore de l'activité après ce temps

					printf("détecté %d pics à la dernière node après début stim\n", global_nb_pics_sortis_apres_debut_stim);
//					if(global_t_dern_pic > TEMPS_FIN_STIM + 12.0)
					if(global_nb_pics_sortis_apres_debut_stim > nb_pics)
						activite_ectopique = VRAI;
					
					fprintf(sortie, "\t=%d*%f", activite_ectopique, global_E_Na[2]); // E_Na à TEMPS_FIN_STIM + (Q-1)*1.2
					fflush(sortie);
				}

				fprintf(sortie, "\n");
			}
		fclose(sortie);

		pause_et_attente_finale();
	}

	else if(OPTION_DE_COMPARAISON == 15)	// BUT : évaluer le délai nécessaire pour que le phase locking s'établisse pour chq valeur de LS.
	{										// Répéter pour plusieurs périodes de stim et faire, pour chq période, un graphique "délai vs LS"
											// Le délai est évalué en obtenant le train de la node Q avec/sans LS, pour la même stim, en en 
											// trouvant la première séquence ou la différence des délais est <0.005ms pour 3 différences de délais 
											// consécutives. Quand on trouve une telle séquence, on vérifie si la node 1 est elle aussi
											// simultanément phase-locké, sinon on cherche la séquence suivante. On arrête à DUREE_TOTALE.
											// Une fois le phase lock confirmé, on revient en arrière chercher l'endroit où le délai est devenu < 0.5ms
											// (Ce protocole est répété NB_ESSAIS_PHASE=5 fois en changeant TEMPS_DEBUT_LS d'un cinquième de période de la node
											// Q isolée et en faisant la moyenne des résultats obtenus, ceci afin d'éliminer l'impact de la phase où est la
											// node Q quand la stim commence).
											// Ce code modifie LS_MAX seulement alors il marche avec une OU deux populations de AC.
#define NB_PERIODES			10
#define NB_LS				38
#define NB_ESSAIS_PHASE		5 // nb de fois qu'on recommence avec le même LS à la même fréq, mais en variant le temps d'intro du LS
		double liste_periode_stim[NB_PERIODES] = {11.5,11.75,12,13,14,15,17.5,20,22.5,25};
		double liste_LS[NB_LS] = {0,2,2.5,3,3.5,3.55,3.6,3.65,3.7,3.75,3.8,3.85,3.9,3.95,4,4.25,4.5,4.75,5,5.25,5.5,5.75,6,6.25,6.5,6.75,7,7.5,8,8.5,9,9.5,10};
		int no_T, no_LS, no_essai, i,j;
		double *train_intact_node1, *train_intact_nodeQ;
		int nb_pics_train_intact_node1, nb_pics_train_intact_nodeQ;
		double *delais_node1, *delais_nodeQ;
		FILE *sortie, *fichier_des_delais;

		sortie = fopen("delai_de_phase_locking_vs_LS.txt", "w");
		fichier_des_delais = fopen("liste_des_delais.txt", "w");
		printf("OBTENTION DU DÉLAI DE PHASE LOCKING EN FONCTION DE LS, POUR PLUSIEURS PÉRIODES DE STIM\n\n");

		for(no_T = 0; no_T < NB_PERIODES; no_T++)
		{
			STIM_PERIODE = liste_periode_stim[no_T];
			FIGER_CONCENTRATIONS = VRAI;

			fprintf(sortie, "\n#\n# TABLEAU POUR STIM_PERIODE = %f\n#\n", STIM_PERIODE);
			fprintf(sortie, "LS (mV)"); // entête
			for(i = 0; i < NB_ESSAIS_PHASE; i++)
				fprintf(sortie, "\tdelai 0.5ms du plateau\tdelai pente < 0.005 ms/interv"); // entête
			fprintf(sortie, "\tdélai moyen\tectopicité résonante entre t=100-300 ?\n"); // entête
			printf("\nDÉBUT DU TABLEAU POUR STIM_PERIODE = %f\n\n", STIM_PERIODE);

			// obtenir le train de comparaison (LS=0) pour les nodes 1 et Q et le copier dans des variables locales :
			LS_MAX = 0.0;
			pilote_engine(FAUX,NULL,0); // sauvegarde les pics des nodes 1 et Q dans global_train_1[] et global_train_Q[]
			train_intact_node1 = (double*)calloc(global_nb_pics_ds_train_1, sizeof(double));
			train_intact_nodeQ = (double*)calloc(global_nb_pics_ds_train_Q, sizeof(double));
			for(i = 0; i < global_nb_pics_ds_train_1; i++)
				train_intact_node1[i] = global_train_1[i];
			nb_pics_train_intact_node1 = global_nb_pics_ds_train_1;
			for(i = 0; i < global_nb_pics_ds_train_Q; i++)
				train_intact_nodeQ[i] = global_train_Q[i];
			nb_pics_train_intact_nodeQ = global_nb_pics_ds_train_Q;
			// DEBUG
			//printf("PREMIERS PICS INTACT 1 : %.3f %.3f %.3f %.3f %.3f %.3f\n", train_intact_node1[0], train_intact_node1[1], train_intact_node1[2], train_intact_node1[3], train_intact_node1[4], train_intact_node1[5]);
			//printf("PREMIERS PICS INTACT Q : %.3f %.3f %.3f %.3f %.3f %.3f\n", train_intact_nodeQ[0], train_intact_nodeQ[1], train_intact_nodeQ[2], train_intact_nodeQ[3], train_intact_nodeQ[4], train_intact_nodeQ[5]);
			// FIN DEBUG

			for(no_LS = 0; no_LS < NB_LS; no_LS++)
			{
				double liste_temps_debut_LS[NB_ESSAIS_PHASE] = {0.0}; // Lors du premier essai, les valeurs d'indice > 0 sont fixés à des vals non nulles
				double total_delais_pour_moyenne = 0.0;
				int ectopicite_detectee_avant_stim = FAUX;
				
				fprintf(sortie, "%.2f", liste_LS[no_LS]); // première colonne (LS)
				printf("\nDÉBUT DE LA LIGNE LS=%f\n\n", liste_LS[no_LS]);

				for(no_essai = 0; no_essai < NB_ESSAIS_PHASE; no_essai++)
				{
					int nb_de_delais1, nb_de_delaisQ, nb_pics_avant_stim_1 = 0, nb_pics_avant_stim_Q = 0;
					int phase_lock_detecte = FAUX;
					double delai_phase_locking = 0.0;
					double temps_ou_delai_node_Q_atteint_pente_nulle = TEMPS_FIN_STIM;
					TEMPS_DEBUT_LS = liste_temps_debut_LS[no_essai]; // sera 0 au premier essai, mais modifié ensuite.
					
					// 1) obtenir le train endommagé (pour ce LS et cette période) pour les nodes 1 et Q (inutile de le copier dans des var locales) :
					LS_MAX = liste_LS[no_LS];
					printf("\nESSAI #%d avec LS=%f, temps_début_LS = %f\n", no_essai, LS_MAX, TEMPS_DEBUT_LS);
					pilote_engine(FAUX,NULL,0); // sauvegarde les pics des nodes 1 et Q dans global_train_1[] et global_train_Q[]

					// 2) Pour chq pic après TEMPS_DEBUT_STIM, calculer le délai qui le sépare du pic correspondant dans l'axone intact
					while(global_train_1[nb_pics_avant_stim_1] < TEMPS_DEBUT_STIM) // compter les pics avant stim dans chq node
						nb_pics_avant_stim_1++;
					while(global_train_Q[nb_pics_avant_stim_Q] < TEMPS_DEBUT_STIM)
					{
						if(global_train_Q[nb_pics_avant_stim_Q] > TEMPS_DEBUT_STIM-100.0) // Ceci suppose qu'il y a largement plus de 100ms entre TEMPS_DEBUT_KAPPA_NORM et TEMPS_DEBUT_STIM
							ectopicite_detectee_avant_stim = VRAI;
						nb_pics_avant_stim_Q++;
					}

					nb_de_delais1 = imin(global_nb_pics_ds_train_1 - nb_pics_avant_stim_1 , nb_pics_train_intact_node1); // si le train endommagé contient PLUS de pics que le train intact (qui en contient N), on compare seulement les N premiers pics
					nb_de_delaisQ = imin(global_nb_pics_ds_train_Q - nb_pics_avant_stim_Q , nb_pics_train_intact_nodeQ);
					delais_node1 = (double*)calloc(nb_de_delais1, sizeof(double));
					delais_nodeQ = (double*)calloc(nb_de_delaisQ, sizeof(double));

					for(i = 0; i < nb_de_delais1; i++)
						delais_node1[i] = fabs(global_train_1[i + nb_pics_avant_stim_1] - train_intact_node1[i]);
					for(i = 0; i < nb_de_delaisQ; i++)
						delais_nodeQ[i] = fabs(global_train_Q[i + nb_pics_avant_stim_Q] - train_intact_nodeQ[i]); // NB. Les délais sont numérotés de 0 à nb_de_delais-1 donc plus besoin de savoir combien il y a de pics avant la stim

					fprintf(fichier_des_delais, "T = %.2f\tLS = %.2f\tt_début_LS = %f\tliste des délais, node 1 :", STIM_PERIODE, LS_MAX, TEMPS_DEBUT_LS); // On imprime les différences entre les nodes avec/sans LS pour référence future.
					for(i = 0; i < nb_de_delais1; i++)
						fprintf(fichier_des_delais, "\t%f", delais_node1[i]);
					fprintf(fichier_des_delais, "\n");
					fprintf(fichier_des_delais, "LS = %.2f\tt_début_LS = %f\tliste des délais, node Q :", LS_MAX, TEMPS_DEBUT_LS);
					for(i = 0; i < nb_de_delaisQ; i++)
						fprintf(fichier_des_delais, "\t%f", delais_nodeQ[i]);
					fprintf(fichier_des_delais, "\n");
					fflush(fichier_des_delais);

					// PARENTHÈSE
					// Au premier essai, on détermine la période de résonance de la node Q et on prévoit des temps de début du LS à tous les 1/10 de cette période
					if(no_essai == 0)
					{
						int cmt;
						double periode_resonance_Q;
						if(nb_pics_avant_stim_Q <= 1)
							periode_resonance_Q = TEMPS_DEBUT_STIM;
						else
							periode_resonance_Q = (global_train_Q[nb_pics_avant_stim_Q-1] - global_train_Q[0]) / (nb_pics_avant_stim_Q-1);
						for(cmt = 0; cmt < NB_ESSAIS_PHASE; cmt++)
							liste_temps_debut_LS[cmt] = 0 + periode_resonance_Q/NB_ESSAIS_PHASE*cmt;
					}

					// 3) Maintenant qu'on a les délais, on utilise deux cutoffs : a) on trouve 3 délais successifs dont la pente est inférieure à
					// 0.005 ms / intervalle. Ensuite, on remonte dans le temps jusqu'à trouver le dernier point qui s'éloigne de plus de 0.5 ms de
					// la moyenne de ces trois délais. On interpole le moment précis où il a traversé 0.5 ms et c'est ce temps qui est celui de phaselocking.
					for(i = 3; phase_lock_detecte == FAUX && i < nb_de_delaisQ; i++)
					{
						double difference1 = fabs(delais_nodeQ[i-2] - delais_nodeQ[i-3]); // ceci est la liste des pentes si l'interspike est considéré unitaire
						double difference2 = fabs(delais_nodeQ[i-1] - delais_nodeQ[i-2]);
						double difference3 = fabs(delais_nodeQ[i] - delais_nodeQ[i-1]);
						int test_pente_quasi_nulle = (difference1 <= 0.005 && difference2 <= 0.005 && difference3 <= 0.005);

						if(test_pente_quasi_nulle == VRAI)
						{
							// on sauvegarde le temps où le segment de pente horizontale est ATTEINT pour l'imprimer si les autres tests sont concluants :
							temps_ou_delai_node_Q_atteint_pente_nulle = train_intact_nodeQ[i-3]; // Pas besoin de faire une moy entre avec/sans LS puisque delai < 0.005
							// DEBUG
							printf("On détecte que la pente devient nulle à i=%d, soit entre temps_intact=%.3f et temps_LS=%.3f\n", i, train_intact_nodeQ[i], global_train_Q[i + nb_pics_avant_stim_Q]);
							// FIN DEBUG

							// ICI, on a un phase locking apparent de la node Q ; vérifier si on a simultanément la même chose à la node 1.
							// Pour ce faire, on utilise le fait que le délai "i" est entre le pic "i" du train intact et un pic endommagé ; donc
							// on vérifie le temps où le pic "i" du train intact se produit et on trouve le pic "j" qui correspond au même temps
							for(j = 3; train_intact_node1[j] < train_intact_nodeQ[i]; j++);
							// Assertion : On a maintenant "j" qui pointe sur le temps de la node1 immédiatement supérieur à celui de "i" sur la nodeQ

							difference1 = fabs(delais_node1[j-2] - delais_node1[j-3]);
							difference2 = fabs(delais_node1[j-1] - delais_node1[j-2]);
							difference3 = fabs(delais_node1[j] - delais_node1[j-1]);
							test_pente_quasi_nulle = (difference1 <= 0.02 && difference2 <= 0.02 && difference3 <= 0.02);
							if(test_pente_quasi_nulle == VRAI)
								phase_lock_detecte = VRAI;
							else
								// DEBUG
								printf("Node #1 n'est PAS locké en même temps ; reprise du début avec i++\n");
								// FIN DEBUG
						}					
					
						if(phase_lock_detecte == VRAI) // si la pente est nulle aux nodes 1 et Q simultanément, on trouve le temps exact du phase locking. Sinon (ie. si phase_lock_detecte == FAUX), on a juste un hasard momentané à la node Q alors on saute le reste et on cherche plus loin dans le train Q.
						{
							double moy_des_delais_a_pente_nulle = (delais_nodeQ[i-3]+delais_nodeQ[i-2]+delais_nodeQ[i-1]+delais_nodeQ[i]) / 4;
							//DEBUG
							printf("La moyenne des délais le long du segment à pente nulle est %f\n", moy_des_delais_a_pente_nulle);
							printf("On cherche maintenant le temps où le délai devient inférieur à 0.5ms\n");
							// FIN DEBUG

							for(j = i-2; j >= 0 && delai_phase_locking == 0.0; j--) // i-2 est DANS le segment de pente horizontal (qui est i-3 à i)
								if(fabs(fabs(delais_nodeQ[j] - moy_des_delais_a_pente_nulle) - 0.5) < 1e-4) // Si le temps recherché est précisément celui du délai j
								{
									delai_phase_locking = (global_train_Q[j + nb_pics_avant_stim_Q] + train_intact_nodeQ[j]) / 2 - train_intact_nodeQ[0];
									// DEBUG
									printf("Le délais passe sous 0.5ms EXACTEMENT au pic # j = %d. Temps du j_ième pic intact = %.3f, temps du j_ième pic LS = %.3f, delai_phase_locking = %.3f\n", j, train_intact_nodeQ[j], global_train_Q[j + nb_pics_avant_stim_Q], delai_phase_locking); 
									// FIN DEBUG
								}
								else if(fabs(delais_nodeQ[j] - moy_des_delais_a_pente_nulle) > 0.5) // La dernière fois que la courbe des délais croise les droites moy ± 0.5 est entre j et j+1
								{
									// Ici, on a trouvé le dernier délai qui s'éloigne de la moy de >0,5. On interpole pour trouver le t exact où ça arrive
									// Les deux points sont (temps_j, delai_j) et (temps_j+1, delai_j+1). Entre ces deux pts, delai s'approche de moy à moins
									// de 0,5. Donc |delai_j| > 0,5 et |delai_j+1| < 0,5.
									// Si les délais sont croissants, le point recherché est (t_phase_lock,moy_des_delais_a_pente_nulle-0.5)
									// Si les délais sont décroissants, le point recherché est (t_phase_lock,moy_des_delais_a_pente_nulle+0.5)
									// Il reste à déterminer quel est "temps_j" si on connait "delai_j" : le le délai "j" est entre le pic "j"
									// du train intact et le pic "j" endommagé, situé soit avant soit après. On prend donc la moy de ces deux temps.

									double temps_j = (global_train_Q[j + nb_pics_avant_stim_Q] + train_intact_nodeQ[j]) / 2;
									double temps_jp1 = (global_train_Q[j+1 + nb_pics_avant_stim_Q] + train_intact_nodeQ[j+1]) / 2;
									double dif_temps = temps_jp1 - temps_j;
									double dif_delais = delais_nodeQ[j+1] - delais_nodeQ[j];
									double proportion_temps, proportion_delais;
									// DEBUG
									printf("Délai > 0.5ms à j=%d ; temps j,j+1 = %.3f,%.3f ; dif_temps=%.3f ; dif_delais = %.3f\n", j, temps_j, temps_jp1, dif_temps, dif_delais);
									// FIN DEBUG

									if(delais_nodeQ[j+1] > delais_nodeQ[j]) // Si on tend vers la moyenne par le bas
										proportion_delais = (moy_des_delais_a_pente_nulle - 0.5) - delais_nodeQ[j];
									else
										proportion_delais = (moy_des_delais_a_pente_nulle + 0.5) - delais_nodeQ[j];
									
									proportion_temps = proportion_delais/dif_delais*dif_temps;

									delai_phase_locking = temps_j + proportion_temps - train_intact_nodeQ[0];
									// DEBUG
									printf("prop.delais = %.3f, prop.temps = %.3f, temps_phase_locking = %.3f, delais_phase_locking = %.3f\n", proportion_delais, proportion_temps, temps_j + proportion_temps, delai_phase_locking);
									// FIN DEBUG
								}
								else if(j == 0)
									delai_phase_locking = 0.0; // Si on est parvenu au 1er délai sans jamais diverger de la moyenne de plus de 0.5ms, alors on a toujours été phase-locked
						}
					}
					// Si on a parcouru tout le train Q sans trouver de pente quasi nulle, alors il n'y a jamais de phase-locking :
					if(phase_lock_detecte == FAUX)
						delai_phase_locking = TEMPS_FIN_STIM- train_intact_nodeQ[0]; // on ne sait pas s'il n'existe pas une possibilité plus longue...

/*					// 3) Trouver le premier délai où les nodes Q avec/sans LS ont une différence de phase décroissante depuis 4 pics
					for(i = 3; phase_lock_detecte == FAUX && i < nb_de_delaisQ ; i++)
						if(fabs(delais_nodeQ[i-2] - delais_nodeQ[i-3]) < 2.0) // faire les autres tests seulement si délai initial raisonnable  
						{
							double difference1 = fabs(delais_nodeQ[i-2] - delais_nodeQ[i-3]);
							double difference2 = fabs(delais_nodeQ[i-1] - delais_nodeQ[i-2]);
							double difference3 = fabs(delais_nodeQ[i] - delais_nodeQ[i-1]);
							int test_delai_nul = (difference1 < 0.001 && difference2 < 0.001 && difference3 < 0.001);
							int test	_diff_delai_decroit = (difference1 > difference2 && difference2 > difference3);

							if(test_delai_nul == VRAI || test_diff_delai_decroit == VRAI)
							{
								// ICI, on a un phase locking apparent de la node Q ; vérifier si on a simultanément la même chose à la node 1.
								// Pour ce faire, on utilise le fait que le délai "i" est entre le pic "i" du train intact et un pic endommagé ; donc
								// on vérifie le temps où le pic "i" du train intact se produit et on trouve le pic "j" qui correspond au même temps
								double temps_ou_node_Q_synchronise;
								if(test_delai_nul == VRAI)
									temps_ou_node_Q_synchronise = train_intact_nodeQ[i-3];
								else if(test_diff_delai_decroit == VRAI)
									temps_ou_node_Q_synchronise = train_intact_nodeQ[i];

								for(j = 3; train_intact_node1[j] < temps_ou_node_Q_synchronise; j++);
								// Assertion : On a maintenant "j" qui pointe sur le temps de la node1 immédiatement supérieur à celui de "i" sur la nodeQ
								difference1 = fabs(delais_node1[j-2] - delais_node1[j-3]);
								difference2 = fabs(delais_node1[j-1] - delais_node1[j-2]);
								difference3 = fabs(delais_node1[j] - delais_node1[j-1]);
								test_delai_nul = (difference1 < 0.001 && difference2 < 0.001 && difference3 < 0.001);
								test_diff_delai_decroit = (difference1 > difference2 && difference2 > difference3);
								if(test_delai_nul == VRAI || (difference1 < 1.0 && test_diff_delai_decroit == VRAI))
								{
									delai_phase_locking = temps_ou_node_Q_synchronise - train_intact_nodeQ[0];
									phase_lock_detecte = VRAI;
								}
							}
						}
					if(phase_lock_detecte == FAUX)
						delai_phase_locking = TEMPS_FIN_STIM-TEMPS_DEBUT_STIM; // on ne sait pas s'il n'existe pas une possibilité plus longue...
*/
					// On imprime le résultat
					fprintf(sortie,"\t%.3f\t%.3f", delai_phase_locking, temps_ou_delai_node_Q_atteint_pente_nulle-train_intact_nodeQ[0]);
					fflush(sortie);
					printf("Essai #%d : délai mesuré avant phase lock  = %f\n", no_essai, delai_phase_locking);
					total_delais_pour_moyenne += delai_phase_locking;

					free(delais_node1);
					free(delais_nodeQ);
				}

				// Et on imprime le délai moyen et la détection d'ectopicité
				total_delais_pour_moyenne /= NB_ESSAIS_PHASE;
				fprintf(sortie, "\t%.3f\t%d\n", total_delais_pour_moyenne, ectopicite_detectee_avant_stim);
				printf("DELAI DE PHASE LOCKING MOYEN = %.3f\n", total_delais_pour_moyenne);
				printf("À CE LS, ectopicité détectée = %d\n", ectopicite_detectee_avant_stim);
			}
		}
		
		free(train_intact_node1);
		free(train_intact_nodeQ);
		fclose(sortie);
		fclose(fichier_des_delais);

		pause_et_attente_finale();	
	}

	else
		printf("Choix de comparaison INVALIDE. ABORT!");
}


void appeler_n_fois_et_combiner(double *train_input_combine[], int *nb_tot_pics_input, double *train_output_combine[], int *nb_tot_pics_output, int nb_essais)
{
	// Cette fonction lis les "nb_essais" premiers trains de stim préenregistrés pour les valeurs A, freq et biais spécifiés. Pour chacune,
	// elle appelle pilote_engine() et enregistre (grâce aux var globables modifiées par engine()) le train de la dernière node. Enfin, 
	// elle combine les trains reçus et les retourne dans train_output_combine[], pour traitement ultérieur. (La longueur des 2 train_*_combine[]
	// est modifiée avec realloc() mais ils doivent être alloués et libérés par la fonction appelante. C'est pourquoi ils st passés par adresse et
	// non par valeur : la fonction reallo() peut déplacer le bloc mémoire vers une nouvelle adresse et cette nouvelle adresse doit être retournée
	// à la fonction appelante)

	// FORMAT DU FICHIER D'ENTRÉE POISSON. 1) Chaque ligne correspond à un train. 2) chq ligne débute avec "A f b d n" suivi du temps des n pics,
	// où A = amplitude de la var de fréquence, f = freq à laquelle la fréq chance, b = biais (freq moyenne), d = durée en ms, n = nb de pics.
	// FORMAT DU FICHIER D'ENTRÉE DÉPL. GAUSSIEN. 1) Chaque ligne correspond à un train. 2) chq ligne débute avec "p T d n" suivi du temps des n pics,
	// où p = proportion de la période que représente l'écart-type du déplacement gaussien, T = période moyenne, d = durée en ms, n = nb de pics.
	// Dans les deux fichiers, les temps enregistrés sont par rapport au début de la stim et non p.r. à t = 0. (ie. le 1er temps de pics est tjrs
	// à 0 ou proche de 0 même si la stim débute à t = 300)

	int i, j, no_essai;
	double **trains;	// contiendra les "nb_essais" trains utilisés pour stimuler, qu'ils aient été lus ou nouvellement générés. Le même array contiendra ensuite les trains d'output individuels
	int *nb_pics_par_train; // aussi utilisé pour les "nb_essais" trains d'input ET ensuite pour les "nb_essais" trains d'output.
	int nb_pics;

	/////////////////////////////////////////////////////////
	// 1) Lire les trains de stimulation préenregistrés (et produire et ajouter de nouveaux trains si jamais le stimulus voulu n'est pas trouvé)
	trains = (double**)calloc(nb_essais, sizeof(double*)); // matrice V[nb_essais][nb_pics], où nb_pics est différent pour chq train
	for(i = 0; i < nb_essais; i++)
		trains[i] = (double*)malloc(1); // une réallocation aura lieu dans importer_ou_creer_trains_entree().
	nb_pics_par_train = (int*)calloc(nb_essais, sizeof(int));

	importer_ou_creer_trains_entree(trains, nb_pics_par_train, nb_essais);
		// Pas besoin de passer train[][] par adresse pcq seuls les trains[i][] seront réalloués.

	// Assertion :	ici, trains[][] contient "nb_essais" trains d'input. Pour chq valeur de "no_essai", trains[no_essai] contient
	//				nb_pics_par_train[no_essai] pics.

	
	/////////////////////////////////////////////////////////
	// 2) Combiner les trains d'input en un seul et le trier.
	printf("Combinaison des trains d'input\n");
	nb_pics = 0;
	for(no_essai = 0; no_essai < nb_essais; no_essai++)
		nb_pics += nb_pics_par_train[no_essai];
	*train_input_combine = (double*)realloc(*train_input_combine, nb_pics*sizeof(double)); // On ajuste l'espace pour le nb total de pics
	*nb_tot_pics_input = nb_pics; // retourné à la fn appelante

	j = 0;
	for(no_essai = 0; no_essai < nb_essais; no_essai++)
		for(i = 0; i < nb_pics_par_train[no_essai]; i++, j++)
			(*train_input_combine)[j] = trains[no_essai][i] + TEMPS_DEBUT_STIM;	// On ajoute TEMPS_DEBUT_STIM pour être comparable avec les trains d'output. (En effet, le temps t dans input est appliqué à t+TEMPS_DEBUT_STIM dans engine()...)

	for(i = 0; i < nb_pics; i++)
		for(j = i+1; j < nb_pics; j++)
			if((*train_input_combine)[j] < (*train_input_combine)[i])
			{
				double temp = (*train_input_combine)[i];
				(*train_input_combine)[i] = (*train_input_combine)[j];
				(*train_input_combine)[j] = temp;
			}
	// Assertion : ici, train_input_combine[] est prêt à être retourné à la fonction appelante.
	

	/////////////////////////////////////////////////////////
	// 3) Pour chq train d'input INDIVIDUEL, appeler pilote_engine() et stocker chq train d'output individuel par dessus le train d'input correspondant
	for(no_essai = 0; no_essai < nb_essais; no_essai++)
	{
		printf("ESSAI #%d/%d\n", no_essai+1, nb_essais);
		pilote_engine(FAUX, trains[no_essai], nb_pics_par_train[no_essai]); // enregistre le train de la dernière node et le nb de pics qu'il contient
		printf("FIN ESSAI #%d/%d\n", no_essai+1, nb_essais);
		// copier dans des vars locales :
		trains[no_essai] = (double*)realloc(trains[no_essai], global_nb_pics_ds_train_sortie_VP*sizeof(double));
		for(i = 0; i < global_nb_pics_ds_train_sortie_VP; i++)
			trains[no_essai][i] = global_train_sortie_VP[i];
		nb_pics_par_train[no_essai] = global_nb_pics_ds_train_sortie_VP;
	}
	// Assertion :	ici, trains[][] contient maintenant les "nb_essais" trains d'OUTPUT. Pour chq valeur de "no_essai", trains[no_essai] contient
	//				encore nb_pics_par_train[no_essai] pics, mais cette valeur a potentiellement changé.

	/////////////////////////////////////////////////////////
	// 4) Combiner les trains d'output en un seul et le trier
	printf("Combinaison des trains d'output\n");
	nb_pics = 0;
	for(no_essai = 0; no_essai < nb_essais; no_essai++)
		nb_pics += nb_pics_par_train[no_essai];
	*train_output_combine = (double*)realloc(*train_output_combine, nb_pics*sizeof(double)); // On ajuste l'espace pour le nb total de pics
	*nb_tot_pics_output = nb_pics; // retourné à la fn appelante

	j = 0;
	for(no_essai = 0; no_essai < nb_essais; no_essai++)
		for(i = 0; i < nb_pics_par_train[no_essai]; i++, j++)
			(*train_output_combine)[j] = trains[no_essai][i];	

	for(i = 0; i < nb_pics; i++)
		for(j = i+1; j < nb_pics; j++)
			if((*train_output_combine)[j] < (*train_output_combine)[i])
			{
				double temp = (*train_output_combine)[i];
				(*train_output_combine)[i] = (*train_output_combine)[j];
				(*train_output_combine)[j] = temp;
			}
	
	// Libérer la mémoire utilisée pour l'input et l'output
	for(no_essai = 0; no_essai < nb_essais; no_essai++)
		free(trains[no_essai]);
	free(trains);
	free(nb_pics_par_train);
}


void pilote_engine(int pause_a_la_fin, double temps_stim_train[], int nb_pics_dans_train)
{
	double temps_atteint;
	int intervalle_backup = INTERV_PT_A_CONSERVER;
	int test_echec = FAUX;
	int nb_essais = 0;

	do
	{
		if(test_echec == VRAI)
			printf("Re-essai #%d : Même simulation recommencée en gardant un point sur %d, car manque de RAM\n", nb_essais, INTERV_PT_A_CONSERVER);
		temps_atteint = engine(FAUX, temps_stim_train, nb_pics_dans_train);
		nb_essais++;
		test_echec = (temps_atteint < DUREE_TOTALE);
		if(test_echec == VRAI)
			INTERV_PT_A_CONSERVER = imax(INTERV_PT_A_CONSERVER+1,
										(int)(DUREE_TOTALE/temps_atteint)+nb_essais); // Le +nb_essais (=1) au 1er tour élimine la troncature ; et à chq tour supplémentaire, on incrémente de 1. La fonction fmin éviter l'arrondi qui pourrait faire recommencer 2 fois en ligne avec la même INTERV
	}
	while(test_echec == VRAI);

	if(nb_essais > 1)
		printf("ATTENTION : trop de points conservés en mémoire ; il a fallu %d essais\n", nb_essais);

	INTERV_PT_A_CONSERVER = intervalle_backup;

	if(pause_a_la_fin == VRAI)
		pause_et_attente_finale();
}


double engine(int pause_a_la_fin, double temps_stim_train[], int nb_pics_dans_train)
{
	double *temps_discontinuites;
	int nb_disc_deja_ok = 0;
	int no_prochain_stim_train = 0;
	int nb_rejets_RK4 = 0, nb_rejets_RK4_globaux = 0;
	int nb_kick = 0, nb_delta = 0;
	int no_max_a_imprimer;
	double test_dt_retour;
	int i, j, temps_discret, no_node;							// compteurs.
	double temps_reel = 0.0;

	char nom_sortie_V[250] = "voltage";
	char nom_sortie_Q[250] = "données Q";
	char nom_sortie_freq[250] = "max.et.freq";
	FILE *sortie = NULL;

	double val_courante[NB_NODES][4] = { {0.0} };				// Pour valeurs courantes de chaque node intacte SANS pompes
	double val_courante_pmp[NB_NODES][2] = { {0.0} };			// Pour valeurs courantes supplémentaires de chaque node intacte si POMPES_PARTOUT == VRAI
	double *val_node_Q, *val_node_S;							// Pour array dynamiques qui enregisteront les params courants de la node endommagée.
	double **V, *Na_gating, *h_gating, *K_gating, *Nai, *Ko;	// Pour array dynamiques qui enregisteront les données finales.
	double *temps_stockage;										// Idem pour le temps de chq donnée finale
	double **Qpre_et_inj, **Qpost;								// Idem pour la charge reçue de l'extérieur

	// Paramètres de contrôle du code :
	double			dt = PAS_INITIAL;			
	double			dt_prochain = PAS_INITIAL;	// premier timestep, avant que le code ne l'adapte.
	double			dt_retour, dt_temp;
	const double	Imax_pmp= I_MAX_PMP;		// Pourraient éventuellement devoir être controlés par le code
	double			kappa[NB_NODES] = {0.0};	// contient kappa12, kappa13, ..., kappaN-1,N (On a besoin de NB_NODES-1 mais on garde NB_NODES pour éviter que ça donne 0 si NB_NODES==1)

	// Paramètre du left-shift ; définis selon le #define "TYPE_DE_LS" qui a été choisi :
	int		nb_LS;
	double	*LS, *AC;
	if(TYPE_DE_LS == GAUSSIEN)
		nb_LS = 9;
	else if(TYPE_DE_LS == UNE_POPL)
		nb_LS = 1;
	else if(TYPE_DE_LS == DEUX_POPL)
		nb_LS = 2;
	else if(TYPE_DE_LS == TROIS_POPL)
		nb_LS = 3;
	LS	= (double*)calloc(nb_LS, sizeof(double)); // À t = 0, LS=0. On laisse donc les LS nuls et tous les AC nuls sauf le premier qui vaut 100%
	AC	= (double*)calloc(nb_LS, sizeof(double));
	AC[0] = 1;

	// Initialisation des params courants des nodes :
	for(i = 0; i < NB_NODES; i++)
	{
		if(i == Q-1) // node endommagée avec pompes
		{
			val_courante[i][0] = V_REPOS_POMPES;	// val de NaYu : 65.4946
			val_courante[i][1] = INUTILISE;	// Les données de la node endommagée sont stockées dans val_node_Q[],
			val_courante[i][2] = INUTILISE;	// sauf V qui est aussi copié dans val_courante[].
			val_courante[i][3] = INUTILISE;
		}
		else if(i == S-1) // node endommagée sans pompes
		{
			val_courante[i][0] = -65.4946;
			val_courante[i][1] = INUTILISE;	// Les données de la node endommagée sont stockées dans val_node_S[],
			val_courante[i][2] = INUTILISE;	// sauf V qui est aussi copié dans val_courante[].
			val_courante[i][3] = INUTILISE;
		}
		else // node normale avec ou sans pompes
		{
			val_courante[i][0] = -65.4946;		// val_courante[i][0] est V de la node i+1. Ceci est V au repos
			val_courante[i][1] = 0.0499;		// val_courante[i][1] est m de la node i+1. Ceci est m initial pour Vrest = -65.5 mV
			val_courante[i][2] = 0.6133;		// val_courante[i][2] est h de la node i+1. Ceci est h initial pour Vrest = -65.5 mV
			val_courante[i][3] = 0.3101;		// val_courante[i][3] est n de la node i+1. Ceci est n initial pour Vrest = -65.5 mV

			if(POMPES_PARTOUT == VRAI) // node normale AVEC pompes
			{
				val_courante[i][0] = V_REPOS_POMPES;
				val_courante_pmp[i][0] = CONC_INIT_Na_i;	// val_courante_pmp[i][0] est [Na]i de la node i+1
				val_courante_pmp[i][1] = CONC_INIT_K_o;	// val_courante_pmp[i][1] est [K]o de la node i+1
			}
		}
	}

	// Initialisation des params courants de la node endommagée AVEC pompes :
	val_node_Q = (double*)calloc(6+2*nb_LS,sizeof(double));
	val_node_Q[0] = V_REPOS_POMPES;			// val_node_Q[0] est V
	val_node_Q[1] = CONC_INIT_Na_i;			// val_node_Q[1] est [Na]i
	val_node_Q[2] = CONC_TOTALE_Na - val_node_Q[1];	// val_node_Q[2] est [Na]o
	val_node_Q[4] = CONC_INIT_K_o;			// val_node_Q[4] est [K]o
	val_node_Q[3] = CONC_TOTALE_K - val_node_Q[4];	// val_node_Q[3] est [K]i
	val_node_Q[5] = n_REPOS_POMPES; // la valeur de Na est 0.3101	// val_node_Q[5] est n // Toutes les valeurs qui suivent sont choisies pour que l'état initial soit stable avec LS=0 et sans Istim. Elles peuvent être obtenues grâce au fichier Excel "équilibrage.des.courants.de.fuite.xlsx"
	for(i = 6; i < 6+nb_LS; i++)			// les valeurs de m[] sont de l'indice 6 à 6+nb_LS-1
		val_node_Q[i] = m_REPOS_POMPES;	// la valeur de Na est 0.0499
	for(i = 6+nb_LS; i < 6+2*nb_LS; i++)	// les valeurs de h[] sont de l'indice 6+nb_LS à 6+2*nb_LS-1
		val_node_Q[i] = h_REPOS_POMPES; // la valeur de Na est 0.6133

	// Initialisation des params courants de la node endommagée SANS pompes :
	val_node_S = (double*)calloc(6+2*nb_LS,sizeof(double));
	val_node_S[0] = -65.4946;			// val_node_S[0] est V
	val_node_S[1] = 0.3101;				// val_node_S[1] est n
	for(i = 2; i < 2+nb_LS; i++)		// les valeurs de m[] sont de l'indice 2 à 2+nb_LS-1
		val_node_S[i] = 0.0499;
	for(i = 2+nb_LS; i < 2+2*nb_LS; i++)// les valeurs de h[] sont de l'indice 2+nb_LS à 2+2*nb_LS-1
		val_node_S[i] = 0.6133;

	// Ces arrays seront utilisés au moment de stocker les points pour la mise en graphique :
	V			= (double**)calloc(NB_NODES, sizeof(double*));
	Qpre_et_inj	= (double**)calloc(NB_NODES, sizeof(double*));
	Qpost		= (double**)calloc(NB_NODES, sizeof(double*));
	for(i = 0; i < NB_NODES; i++)
	{
		V[i]			= (double*)calloc(NB_PTS_ALLOC+1, sizeof(double)); // matrice V[NB_NODES][NB_PTS_ALLOC+1]
		Qpre_et_inj[i]	= (double*)calloc(NB_PTS_ALLOC+1, sizeof(double));
		Qpost[i]		= (double*)calloc(NB_PTS_ALLOC+1, sizeof(double));
	}
	temps_stockage		= (double*)calloc(NB_PTS_ALLOC+1, sizeof(double));
	Nai			= (double*)calloc(NB_PTS_ALLOC+1, sizeof(double));
	Ko			= (double*)calloc(NB_PTS_ALLOC+1, sizeof(double));
	Na_gating	= (double*)calloc(NB_PTS_ALLOC+1, sizeof(double));
	h_gating	= (double*)calloc(NB_PTS_ALLOC+1, sizeof(double));
	K_gating	= (double*)calloc(NB_PTS_ALLOC+1, sizeof(double));

	// On y insère dès maintenant les infos à t = 0 :
	for(i = 0; i < NB_NODES; i++)
	{
		V[i][0] = val_courante[i][0];
		if(i == Q-1)
		{
			int j, j_m, j_h;
			Nai[0] =	val_node_Q[1];
			Ko[0] =		val_node_Q[4];
			K_gating[0]	= pow(val_node_Q[5],4.0);
			for(j = 0, j_m = j+6, j_h = j_m+nb_LS; j < nb_LS; j++, j_m++, j_h++)
			{
				Na_gating[0] += + AC[j]*pow(val_node_Q[j_m], 3.0)*val_node_Q[j_h];
				h_gating[0] += + AC[j]*val_node_Q[j_h];
			}
		}
	}

	// Préparation des noms de fichier :
	preparer_strings_param_globales();

	preparer_nom_fichier(nom_sortie_V);
	preparer_nom_fichier(nom_sortie_Q);
	preparer_nom_fichier(nom_sortie_freq);

	// Initialisation et tri des temps où il y a des discontinuités :
	if(FORCER_TEMPS_EXACTS == VRAI)
	{
		int nb_temps_ajoutes;
		temps_discontinuites = (double*)calloc(NB_TOTAL_DISCONTINUITES+nb_pics_dans_train, sizeof(double));

		temps_discontinuites[0] = TEMPS_DEBUT_LS;
		temps_discontinuites[1] = TEMPS_DEBUT_STIM;
		temps_discontinuites[2] = TEMPS_FIN_STIM;
		temps_discontinuites[3] = TEMPS_DEBUT_KAPPA_NORM;
		temps_discontinuites[4] = TEMPS_DEBUT_KAPPA2;
		temps_discontinuites[5] = TEMPS_DEBUT_KAPPA3;
		nb_temps_ajoutes = 6;

		if(STIM_TRAIN == VRAI)
		{
			// On insère les temps de stim :
			for(i = 0; i < nb_pics_dans_train && TEMPS_DEBUT_STIM + temps_stim_train[i] < TEMPS_FIN_STIM; i++) // On débute dès i = 0 car le 1er temps dans temps_stim_train[] est pas forcément 0.0 (ce qui correspondrait à t = TEMPS_DEBUT_STIM, qui serait alors déjà loggé dans la liste de discontinuités)
				temps_discontinuites[nb_temps_ajoutes + i] = TEMPS_DEBUT_STIM + temps_stim_train[i]; // On ajoute TEMPS_DEBUT_STIM car les temps dans temps_stim_train[] sont p.r. à 0.0
			nb_temps_ajoutes += i;
		}

		if(STIM_CARREE == VRAI || STIM_DELTA == VRAI)
		{
			double temp_temps;
			// On insère les débuts de stim :
			for(i = 0, temp_temps = 0.0; temp_temps < TEMPS_FIN_STIM; i++)
			{
				temp_temps = TEMPS_DEBUT_STIM + (i+1)*STIM_PERIODE; //+1 car le +0 est déjà inclus à l'indice #1
				temps_discontinuites[nb_temps_ajoutes + i] = temp_temps;
			}
			nb_temps_ajoutes += i - 1; // le dernier ajouté dépasse TEMPS_FIN_STIM
		}
		temps_discontinuites[nb_temps_ajoutes] = 0.0; // On écrase celui de trop, au cas où ceci est la dernière étape d'ajouts dans l'array

		if(STIM_CARREE == VRAI)
		{
			double temp_temps;
			// On insère les fins de stim :
			for(i = 0, temp_temps = 0.0; temp_temps < TEMPS_FIN_STIM; i++)
			{
				temp_temps = TEMPS_DEBUT_STIM + i*STIM_PERIODE + STIM_DUREE;
				temps_discontinuites[nb_temps_ajoutes + i] = temp_temps;
			}
			nb_temps_ajoutes += i - 1; // le dernier ajouté dépasse TEMPS_FIN_STIM.
		}
		temps_discontinuites[nb_temps_ajoutes] = 0.0; // On écrase celui de trop, au cas où ceci est la dernière étape d'ajouts dans l'array

		if(TEST_VOLTAGE_CLAMP == VRAI)
		{
			temps_discontinuites[nb_temps_ajoutes] = TEMPS_VOLTAGE_CLAMP;
			temps_discontinuites[nb_temps_ajoutes+1] = TEMPS_FIN_VOLTAGE_CLAMP;
			nb_temps_ajoutes += 2;
		}

		if(PERTURBER_SYS == VRAI)
		{
			for(i = 0; i < NB_TOTAL_KICK; i++)
				temps_discontinuites[nb_temps_ajoutes+i] = TEMPS_DEBUT_KICK + i*INTERV_KICK;
			nb_temps_ajoutes += NB_TOTAL_KICK;
		}
		
		// Enfin, il faut les trier dans l'ordre, enlever les doublons, enlever les zéros et remplir le reste de l'array avec DUREE_TOTALE
		tri_et_nettoyage_temps_discontinuites(temps_discontinuites, NB_TOTAL_DISCONTINUITES+nb_pics_dans_train);
	}

	// Initialisation de l'array global contenant le bruit, s'il y a lieu :
	if(AJOUTER_BRUIT == VRAI)
	{
		int indice_max = (int)(DUREE_TOTALE/PAS_INITIAL/2*(6+2*nb_LS)*NB_NODES); // On divise par 2 pcq on ajoute du bruit à la fin de chq timestep DOUBLE
		if(indice_max % 2 > 0)
			indice_max++;	// S'assurer que le nb est pair
		global_nb_aleatoires_gaussiens_pour_bruit = (double*)calloc(indice_max,sizeof(double));

		lire_ou_generer_sequence_aleatoire_gaussienne(global_nb_aleatoires_gaussiens_pour_bruit, indice_max, 1.0);
		global_indice_bruit = 0;
	}


	// --------------------- Ici commence la solution numérique des équations différentielles, avec la méthode RK4
	// --------------------- avec timestep variable, modifiée pour être précise à l'ordre 5. L'algorithme est inspiré
	// --------------------- de méthodes décrites dans Numerical Recipies. 

	
	for(temps_discret = 1; temps_reel <= DUREE_TOTALE && temps_discret <= NB_PTS_ALLOC*INTERV_PT_A_CONSERVER; temps_discret++)
	{
		double temps_avant_prochaine_disc;
		int recommencer; // flag
		double temp_val_courante[NB_NODES][4], temp_val_courante_pmp[NB_NODES][2], *temp_val_node_Q, *temp_val_node_S;
		temp_val_node_Q = (double*)calloc(6+2*nb_LS,sizeof(double));
		temp_val_node_S = (double*)calloc(2+2*nb_LS,sizeof(double));

		// Partir les différents changements de paramètres si le temps requis est atteint ou dépassé. (Il faut que ce soit >= et non > car t = 0 doit marcher)
		if(STIM_TRAIN == VRAI)
		{
			if(no_prochain_stim_train < nb_pics_dans_train
				&& temps_reel >= TEMPS_DEBUT_STIM + temps_stim_train[no_prochain_stim_train] 
				&& temps_reel <= TEMPS_FIN_STIM) // Si FORCER_TEMPS_EXACTS == VRAI, on est nécessairement IMMÉDIATEMENT après le temps de discontinuité qd c'est le temps d'insérer une stim
			{
				no_prochain_stim_train++;
				val_courante[0][0] += VAL_DELTA_TRAIN;
				if(Q == 1)
					val_node_Q[Q-1] += VAL_DELTA_TRAIN;
				if(S == 1)
					val_node_S[S-1] += VAL_DELTA_TRAIN;
			}
		}

		if(STIM_DELTA == VRAI)
		{
			int no_periode = (int)((temps_reel - TEMPS_DEBUT_STIM + EPSILON_TEMPS_EXACTS)/STIM_PERIODE); // Ajouter EPSILON a seulement pour effet d'éviter les cas où 61 est stocké comme 60.999999 et arrondi à 60. Par ailleurs, on est CERTAIN qu'on va pas transforer par erreur un réel 60.999999 en 61 car on est SOIT au début de la période, soit au minimum TEMPS_MIN_AVANT_DISC avant.
			double temps_dans_periode = (temps_reel-TEMPS_DEBUT_STIM) - no_periode*STIM_PERIODE;
			if(temps_dans_periode > 0.0 && nb_delta <= no_periode && temps_reel <= TEMPS_FIN_STIM)
			{
				nb_delta++;
				val_courante[0][0] += VAL_DELTA;
				if(Q == 1)
					val_node_Q[Q-1] += VAL_DELTA;
				if(S == 1)
					val_node_S[S-1] += VAL_DELTA;
			}
		}

		if(PERTURBER_SYS == VRAI)
			if(temps_reel >= TEMPS_DEBUT_KICK + INTERV_KICK*nb_kick  &&  nb_kick < NB_TOTAL_KICK)
			{
				int no;
				nb_kick++;
				for(no = 0; no < NB_NODES; no++)
					val_courante[no][0] += VOLTAGE_KICK*nb_kick;
				val_node_Q[0] += VOLTAGE_KICK*nb_kick;
				val_node_S[0] += VOLTAGE_KICK*nb_kick;
			}
		if(TEST_VOLTAGE_CLAMP == VRAI && temps_reel >= TEMPS_VOLTAGE_CLAMP && temps_reel <= TEMPS_FIN_VOLTAGE_CLAMP)
			val_courante[Q-1][0] = val_node_Q[0] = val_node_S[0] = VALEUR_VOLTAGE_CLAMP; // Quel que soit la valeur calculée par RK4, elle est écrasée par ceci à chq tour
		if(temps_reel >= TEMPS_DEBUT_LS)
			initialiser_debut_LS(LS, AC, nb_LS);
		if(NB_NODES > 1) // s'il y a une seule node, kappa reste nul à tout jamais
			if(temps_reel >= TEMPS_DEBUT_KAPPA3)
				initialiser_changement_kappa(kappa, KAPPA3); // Cette fonction change seulement la node endommagée
			else if(temps_reel >= TEMPS_DEBUT_KAPPA2)
				initialiser_changement_kappa(kappa, KAPPA2);
			else if(temps_reel >= TEMPS_DEBUT_KAPPA_NORM)
				for(no_node = 1; no_node <= NB_NODES-1; no_node++)
					kappa[no_node-1] = KAPPA_NORMAL; // contient kappa12, kappa23, ..., kappa N-1,N. Donc kappa i,i+1 est stocké dans l'indice [i-1]

		// À partir de 15 s, puis à toutes les 3 mins (180s) d'exécution ou 10.0% d'avancement, afficher le progrès
		affichage_suivi(temps_reel, 180, 15, 10.0);

		// Prendre le dt recommandé au timestep précédent :
		dt = dt_prochain;

		// Pour le pas temporel courant, faire une copie des données et faire une tentative de pas pour chaque node, en
		// travaillant avec cette copie. Ensuite, si le même timestep a été utilisé pour chacune, copier le résultat par
		// dessus les données. Sinon, recommencer, avec une nouvelle copie, en utilisant pour chaque node le plus petit
		// timestep utilisé :

		do // répéter tant que les time steps sont différents d'une node à l'autre
		{
			recommencer = FAUX;

			// faire la copie des données :
			for(no_node = 1; no_node <= NB_NODES; no_node++)
				for(i = 0; i < 4; i++)
					temp_val_courante[no_node-1][i] = val_courante[no_node-1][i];
			for(i = 0; i < 6+2*nb_LS; i++)
				temp_val_node_Q[i] = val_node_Q[i];
			for(i = 0; i < 2+2*nb_LS; i++)
				temp_val_node_S[i] = val_node_S[i];
			if(POMPES_PARTOUT == VRAI)
				for(no_node = 1; no_node <= NB_NODES; no_node++)
					for(i = 0; i < 2; i++)
						temp_val_courante_pmp[no_node-1][i] = val_courante_pmp[no_node-1][i];


			// faire une tentative de pas pour chaque node :
			for(no_node = 1; no_node <= NB_NODES && recommencer == FAUX; no_node++)
			{
				double v_voisins[2], I;	// Valeurs à passer en paramètre aux fonctions HH() et HH_withpump().

				// Identifier et le courant d'injection pour cette node :
				if(no_node == 1)	// S'il y a une seule node, elle est aussi la première		
				{
					if(STIM_INJECTION == VRAI)		 // cas où Istim est cnst
						if(temps_reel > TEMPS_DEBUT_STIM && temps_reel < TEMPS_FIN_STIM)
							I = I_INJECTION;	
						else
							I = 0;
					else if(STIM_CARREE == VRAI) // cas où il faut faire osciller Istim (onde carrée)
					{
						int no_periode = (int)((temps_reel - TEMPS_DEBUT_STIM + EPSILON_TEMPS_EXACTS)/STIM_PERIODE); // Ajouter EPSILON a seulement pour effet d'éviter les cas où 61 est stocké comme 60.999999 et arrondi à 60. Par ailleurs, on est CERTAIN qu'on va pas transforer par erreur un réel 60.999999 en 61 car on est SOIT au début de la période, soit au minimum TEMPS_MIN_AVANT_DISC avant.
						double temps_dans_periode = (temps_reel-TEMPS_DEBUT_STIM) - no_periode*STIM_PERIODE;
						if(temps_dans_periode > 0.0 && temps_dans_periode < STIM_DUREE && no_periode >= 0)
							I = I_INJECTION;
						else
							I = 0;
					}

				}
				else
					I = 0;

				// Identifier les v_voisins :
				if(NB_NODES > 1)
					if(no_node == 1)		// première node
					{
						v_voisins[0] = temp_val_courante[no_node-1][0];		// aucun voisin avant donc courant nul donc tension égale
						v_voisins[1] = temp_val_courante[no_node-1+1][0];  	// val_courante[i][0] est V de la node i+1. Alors ceci est V de la node voisine (2)
					}
					else if(no_node == NB_NODES)
					{
						v_voisins[0] = temp_val_courante[NB_NODES-1-1][0];  // val_courante[i][0] est V de la node i+1. Alors ceci est V de la node NB_NODES-1
						v_voisins[1] = temp_val_courante[no_node-1][0];		// aucun voisin après donc courant nul donc tension égale
					}
					else
					{
						v_voisins[0] = temp_val_courante[no_node-1-1][0];		// val_courante[i][0] est V de la node i+1. Alors ceci est V de la node précédente
						v_voisins[1] = temp_val_courante[no_node-1+1][0];		// val_courante[i][0] est V de la node i+1. Alors ceci est V de la node suivante
					}
				else if(NB_NODES == 1)
				{
					v_voisins[0] = 0;	// aucun voisin
					v_voisins[1] = 0;
				}

				// Calculer les valeurs pour le time step suivant pour cette node :
				if(no_node == Q)		// node endommagée avec pompes
				{
					double *err_voulue;
					err_voulue = (double*)calloc(6+2*nb_LS, sizeof(double));
					for(i = 0; i < 6+2*nb_LS; i++) err_voulue[i] = EPSILON; // Avec ceci, la tolérance sera epsilon^2
				//		if(val_node_Q[i] > 0.01)
				//			err_voulue[i] = val_node_Q[i];
				//		else
				//			err_voulue[i] = 0.01;
					nb_rejets_RK4 += pilote_RK4_HH_avec_pompes(temp_val_node_Q, dt, &dt_retour, &dt_temp, EPSILON, err_voulue, I, v_voisins, no_node, NB_NODES, LS, AC, nb_LS, Imax_pmp, kappa); // Ceci modifie temp_val_node_Q[].
					temp_val_courante[Q-1][0] = temp_val_node_Q[0];		// met seulement V à jour dans la matrice val_courante. Le reste de val_courante[Q-1][] est inutilisé.
					free(err_voulue);
				}
				else if(no_node == S)		// node endommagée sans pompes
				{
					double *err_voulue;
					err_voulue = (double*)calloc(2+2*nb_LS, sizeof(double));
					for(i = 0; i < 2+2*nb_LS; i++) err_voulue[i] = EPSILON; // Avec ceci, la tolérance sera epsilon^2
				//		if(val_courante[no_node-1][i] > 0.01)
				//			err_voulue[i] = val_courante[no_node-1][i];
				//		else
				//			err_voulue[i] = 0.01;
					nb_rejets_RK4 += pilote_RK4_HH_LS_sans_pompes(temp_val_node_S, dt, &dt_retour, &dt_temp, EPSILON, err_voulue, I, v_voisins, no_node, NB_NODES, LS, AC, nb_LS, kappa); // Ceci modifie temp_val_courante[no_node-1][].
					temp_val_courante[S-1][0] = temp_val_node_S[0];		// met seulement V à jour dans la matrice val_courante. Le reste de val_courante[S-1][] est inutilisé.
					free(err_voulue);
				}
				else			// node intacte avec ou sans pompes
				{
					double *err_voulue;
					if(POMPES_PARTOUT == FAUX)	// node intacte sans pompes
					{
						err_voulue = (double*)calloc(4, sizeof(double));
						for(i = 0; i < 4; i++) err_voulue[i] = EPSILON; // Avec ceci, la tolérance sera epsilon^2
						nb_rejets_RK4 += pilote_RK4_HH(temp_val_courante[no_node-1], dt, &dt_retour, &dt_temp, EPSILON, err_voulue, I, v_voisins, no_node, NB_NODES, kappa); // Ceci modifie temp_val_courante[no_node-1][].
					}
					else						// node intacte avec pompes ; utilise la même fonction que la node Q mais avec LS=0 et nb_LS=1
					{
						double faux_val_node_Q[8];

						double faux_LS[1] = {0}, faux_AC[1] = {1};	// tous requis pour l'appel seulement

						if(DOMMAGE_VOISINS == VRAI && (no_node == Q+1 || no_node == Q-1)) // fonction pour une seul population de LS ; la version dynamique de l'alloc fait bugger le compilateur (???)
							for(i = 0; i < nb_LS; i++)
							{
								faux_LS[i] = LS[i];
								faux_AC[i] = AC[i];
							}

						err_voulue = (double*)calloc(8, sizeof(double));
						for(i = 0; i < 8; i++) err_voulue[i] = EPSILON; // Avec ceci, la tolérance sera epsilon^2

						faux_val_node_Q[0] = temp_val_courante[no_node-1][0]; // V
						faux_val_node_Q[1] = temp_val_courante_pmp[no_node-1][0]; // [Na]i
						faux_val_node_Q[2] = CONC_TOTALE_Na - temp_val_courante_pmp[no_node-1][0]; // [Na]o
						faux_val_node_Q[3] = CONC_TOTALE_K - temp_val_courante_pmp[no_node-1][1]; // [K]i
						faux_val_node_Q[4] = temp_val_courante_pmp[no_node-1][1]; // [K]o
						faux_val_node_Q[5] = temp_val_courante[no_node-1][3]; // n
						faux_val_node_Q[6] = temp_val_courante[no_node-1][1]; // m
						faux_val_node_Q[7] = temp_val_courante[no_node-1][2]; // h

						nb_rejets_RK4 += pilote_RK4_HH_avec_pompes(faux_val_node_Q, dt, &dt_retour, &dt_temp, EPSILON, err_voulue, I, v_voisins, no_node, NB_NODES, faux_LS, faux_AC, 1, Imax_pmp, kappa); // Ceci modifie faux_val_node_Q[].

						temp_val_courante[no_node-1][0] = faux_val_node_Q[0]; // V
						temp_val_courante_pmp[no_node-1][0] = faux_val_node_Q[1]; // [Na]i
						temp_val_courante_pmp[no_node-1][1] = faux_val_node_Q[4]; // [K]o
						temp_val_courante[no_node-1][3] = faux_val_node_Q[5]; // n
						temp_val_courante[no_node-1][1] = faux_val_node_Q[6]; // m
						temp_val_courante[no_node-1][2] = faux_val_node_Q[7]; // h
						
					}
					free(err_voulue);
				}

				// tester si le dt_retour (c-a-d le dt utilisé) est le même que celui des nodes précédentes :
				if(no_node == 1)
					test_dt_retour = dt_retour;
				else
					if(dt_retour != test_dt_retour)
					{
						recommencer = VRAI; // Ceci fait immédiatement recommencer l'essai pour tt les nodes
						dt = fmin(dt_retour, test_dt_retour); // On garde le plus petit des dt_retour pour recommencer
						dt /= 2.0;		// Il faut pas oublier que dt_retour correspond à 2 timesteps.
						nb_rejets_RK4_globaux++;
					}

				// Ici, on teste au moment de la dernière node pour savoir si dt_retour est trop grand (nous fait dépasser la prochaine discontinuité) :
				temps_avant_prochaine_disc = temps_discontinuites[nb_disc_deja_ok] - temps_reel; // l'array contient, dans l'ordre et sans doublons, tous les temps NON NULS où il y a une discontinuité
				if(temps_discontinuites[nb_disc_deja_ok] == DUREE_TOTALE)
					temps_avant_prochaine_disc = DUREE_TOTALE; // Ignorer la discontinuité de la fin
				if(FORCER_PAS_FIXE == FAUX) // Si on force le pas fixe, alors on ne détecte plus les discontinuités. Il importe alors que tous les temps de discontinuités soient un multiple de PAS_INITIAL.
					if(FORCER_TEMPS_EXACTS == VRAI && no_node == NB_NODES)
						if(dt_retour > temps_avant_prochaine_disc)
						{
							recommencer = VRAI;
							dt = temps_avant_prochaine_disc / 2.0 + EPSILON_TEMPS_EXACTS; // On amène le système immédiatement après la disc. (/2.0 car deux timesteps sont pris à chaque fois)
							nb_disc_deja_ok++;
						}
						// TRÈS RARE : on teste pour s'assurer que dt_retour ne nous amène pas un minuscule délai immédiatement avant une discontinuité, ce qui entraînerait un besoin pour un timestep trop petit ensuite
						else if(temps_avant_prochaine_disc - dt_retour <= TEMPS_MIN_AVANT_DISC)
						{
							recommencer = VRAI;
							dt *= 0.8;	// On réduit dt 
						}

				// On termine avec 2 opérations réalisées "au cas" où cette tentative est bonne (ie. même timestep pour 
				// tt les nodes) (si l'essai est rejeté, ces 2 opérations seront recommencées) :
				if(recommencer == FAUX)
				{
					// 1) Conserver les données de charge pour impression finale
					Qpost[no_node-1][temps_discret/INTERV_PT_A_CONSERVER] += kappa[no_node-1]*v_voisins[1]*dt_retour; // Ok car temps_discret est déjà incrémenté mais pas temps_reel
					Qpre_et_inj[no_node-1][temps_discret/INTERV_PT_A_CONSERVER] += (kappa[no_node-2]*v_voisins[0] - I)*dt_retour; // N.B. kappa i,i+1 est stocké dans l'indice [i-1]

					// 2) En vue du prochain pas temporel, on garde le plus petit des "dt_prochain" suggérés :
					if(no_node == 1)
						dt_prochain = dt_temp;
					else
						dt_prochain = fmin(dt_prochain, dt_temp);
				}
			}
		}
		while(recommencer == VRAI);

		// Ici, il est clair qu'on a utilisé le même timestep pour toutes les nodes. On va donc garder le résultat :
		temps_reel += dt_retour;

//		printf("Pas #%d, Timestep utilisé = %f, temps réel = %f\n", temps_discret, dt_retour, temps_reel); // DEBUG
 
		// garder cette version de la copie comme valeur finale pour le timestep :
		for(no_node = 1; no_node <= NB_NODES; no_node++)
		{
			val_courante[no_node-1][0] = temp_val_courante[no_node-1][0];
			val_courante[no_node-1][1] = temp_val_courante[no_node-1][1];
			val_courante[no_node-1][2] = temp_val_courante[no_node-1][2];
			val_courante[no_node-1][3] = temp_val_courante[no_node-1][3];
		}
		if(POMPES_PARTOUT == VRAI)
			for(no_node = 1; no_node <= NB_NODES; no_node++)
			{
				val_courante_pmp[no_node-1][0] = temp_val_courante_pmp[no_node-1][0];
				val_courante_pmp[no_node-1][1] = temp_val_courante_pmp[no_node-1][1];
			}
		for(i = 0; i < 6+2*nb_LS; i++)
			val_node_Q[i] = temp_val_node_Q[i];
		free(temp_val_node_Q);
		for(i = 0; i < 2+2*nb_LS; i++)
			val_node_S[i] = temp_val_node_S[i];
		free(temp_val_node_S);

		// À tous les INTERV_PT_A_CONSERVER, enregistrer tous les points voulus pour la mise en graphique :
		if(temps_discret % INTERV_PT_A_CONSERVER == 0) // donc temps_discret == 5,10,15,20,... (le pt temps_discret==0 est déjà conservé)
		{
			temps_stockage[temps_discret/INTERV_PT_A_CONSERVER] = temps_reel; // ok car on a déjà additionné "dt_retour" au temps réel
			for(no_node = 1; no_node <= NB_NODES; no_node++)
			{
				V[no_node-1][temps_discret/INTERV_PT_A_CONSERVER] = val_courante[no_node-1][0];
				if(no_node == Q)	// Pour la node endommagée, on sauvegarde le plus d'info possible :
				{
					int i_m, i_h;
					Nai[temps_discret/INTERV_PT_A_CONSERVER]		= val_node_Q[1];
					Ko[temps_discret/INTERV_PT_A_CONSERVER]			= val_node_Q[4];
					K_gating[temps_discret/INTERV_PT_A_CONSERVER]	= pow(val_node_Q[5],4.0);
					for(i = 0, i_m = i+6, i_h = i_m+nb_LS; i < nb_LS; i++, i_m++, i_h++)
					{
						Na_gating[temps_discret/INTERV_PT_A_CONSERVER] += AC[i]*pow(val_node_Q[i_m], 3.0)*val_node_Q[i_h];
						h_gating[temps_discret/INTERV_PT_A_CONSERVER] += AC[i]*val_node_Q[i_h];
					}
				}
			}
		}

		// Pour évaluer la convergence (avec différentes valeurs de dt) :
		//if(temps_discret*dt == 100.0 || temps_discret*dt == 1000.0 || temps_discret*dt == 3000.0 || temps_discret*dt == 10000.0)
		//	printf("À t = %.3f, 1er node V = %f et dernière node V = %f\n", temps_discret*dt, val_courante[0][0], val_courante[NB_NODES-1][0]);
	}
	// temps_discret a été incrémenté une fois de trop à la fin. Donc il représente le nb total de pts à imprimer si
	// INTERV_PT_A_CONSERVER est 1, numérotés de 0 à temps_discret-1, c-a-d de 0 à no_max_a_imprimer :
	no_max_a_imprimer = (temps_discret - 1) / INTERV_PT_A_CONSERVER;
	printf("Calculs terminés ; %d pas utilisés ; t max atteint = %.2f\n", temps_discret, temps_reel);
	if(OPTION_DE_COMPARAISON == 0) // ne pas afficher si on trace un diagramme à nombreux essais
		printf("%d essais simples rejetés (pas trop grand) + %d essais globaux rejetés (différences de pas entre nodes)\n", nb_rejets_RK4, nb_rejets_RK4_globaux);


	// --------------------------------------------------------------------------------------- 
	// ----------------------------- Et on termine en exportant les figures
	// --------------------------------------------------------------------------------------- 


	if(OPTION_DE_COMPARAISON == 0) // ne pas afficher si on trace un diagramme à nombreux essais
		printf("Exportation de V...\n");
	sortie = fopen(nom_sortie_V, "w");
	while(sortie == NULL)
	{
		int bidon;
		printf("Le fichier %s est déjà ouvert. Fermez le et appuyez sur ENTER.\n", nom_sortie_V);
		scanf("%c", &bidon);
		sortie = fopen(nom_sortie_V, "w");
	}

	imprimer_entete_params(sortie); // ceci imprime la liste de params utilisés

	if(STIM_TRAIN == VRAI && nb_pics_dans_train > 0) // On imprime le train de stimulation dans le fichier de voltage
	{
		printf("Exportation du stimulus\n"); // DEBUG
		for(i = 0; i < nb_pics_dans_train; i++)
		{
			fprintf(sortie, "%.5f\t55.0\n", TEMPS_DEBUT_STIM + temps_stim_train[i] - 0.001);
			fprintf(sortie, "%.5f\t%.3f\n", TEMPS_DEBUT_STIM + temps_stim_train[i], 55 + VAL_DELTA_TRAIN);
			fprintf(sortie, "%.5f\t55.0\n", TEMPS_DEBUT_STIM + temps_stim_train[i] + 0.001);
		}
	}
	for(no_node = 1; no_node <= NB_NODES; no_node++)
	{
		fprintf(sortie, "\n\n\n"); // entête vide. Permet une ouverture plus rapide dans Excel
		//fprintf(sortie, "#\n# temps / V(node %d)\n#\n", no_node);  // entête (non lisible)

		if(IMPRIMER_TOUT == VRAI)
			for(j = 0; j <= no_max_a_imprimer; j++)
				fprintf(sortie, "%.5f\t%.*f\n", temps_stockage[j], NB_DECIMALES, V[no_node-1][j] - 140*(no_node-1));
		else
			imprimer_pts_pertinents(sortie, temps_stockage, V[no_node-1], -140*(no_node-1), no_max_a_imprimer);
	}

	fclose(sortie);

	if(TEST_VOLTAGE_CLAMP != VRAI)
	{
		if(OPTION_DE_COMPARAISON == 0) // ne pas afficher si on trace un diagramme à nombreux essais
			printf("Exportation des infos de fréquence et de charge extérieure...\n");
		sortie = fopen(nom_sortie_freq, "w");
		while(sortie == NULL)
		{
			int bidon;
			printf("Le fichier %s est déjà ouvert. Fermez le et appuyez sur ENTER.\n", nom_sortie_freq);
			scanf("%c", &bidon);
			sortie = fopen(nom_sortie_freq, "w");
		}

		imprimer_entete_params(sortie); // ceci imprime la liste de params utilisés
	
		for(no_node = 1; no_node <= NB_NODES; no_node++)
		{
			fprintf(sortie, "#\n# temps\tV(node %d)\tfréquence moy sur les dernières %f ms\tfréq selon dernier intervalle\tQ(pre+I)\tQ(post)\n#\n",
									no_node, FENETRE_FREQ);  // entête (non lisible)
		
			imprimer_max_freq_et_charge(sortie, temps_stockage, V[no_node-1],
										Qpre_et_inj[no_node-1], Qpost[no_node-1], no_max_a_imprimer, no_node);
		}

		fclose(sortie);
	}

	if(OPTION_DE_COMPARAISON == 0) // ne pas afficher si on trace un diagramme à nombreux essais
		printf("Exportation des autres paramètres dynamiques, pour la node endommagée avec pompes...\n");
	if(Q == 0)
		printf("Aucune node endommagée avec pompes ; fin de l'exportation pour Q\n");
	else
	{
		sortie = fopen(nom_sortie_Q, "w");
		while(sortie == NULL)
		{
			int bidon;
			printf("Le fichier %s est déjà ouvert. Fermez le et appuyez sur ENTER.\n", nom_sortie_Q);
			scanf("%c", &bidon);
			sortie = fopen(nom_sortie_Q, "w");
		}

		imprimer_entete_params(sortie); // ceci imprime la liste de params utilisés

		fprintf(sortie, "#\n# temps\t[Na]i\t[Na]o\t[K]i\t[K]o\tE_Na\tE_K\tIpump\tI_Na\tm^3\th\tI_K\tn^4\tI_Na_lk\tI_K_lk\tI_lk\n#\n");  // commentaire sur 3 lignes en guise d'entête
		if(IMPRIMER_TOUT == VRAI)
			for(j = 0; j <= no_max_a_imprimer; j++)
			{			
				double E_Na = kT_SUR_e*log((CONC_TOTALE_Na - Nai[j])/Nai[j]);
				double E_K = kT_SUR_e*log(Ko[j]/(CONC_TOTALE_K - Ko[j]));
				fprintf(sortie, "%.5f\t%f\t%f\t%f\t%f\t%f\t%f\t%f\n", temps_stockage[j], Nai[j], CONC_TOTALE_Na - Nai[j],
									CONC_TOTALE_K - Ko[j], Ko[j], E_Na, E_K, Imax_pmp*pow((1 + 3.5/Ko[j]),-2.0)*pow((1 + 10.0/Nai[j]),-3.0),
									120*Na_gating[j]*(V[Q-1][j]-E_Na), Na_gating[j]/h_gating[j], h_gating[j],
									36.0*K_gating[j]*(V[Q-1][j]-E_K), K_gating[j], 
									G_NA_LEAK*(V[Q-1][j]-E_Na), G_K_LEAK*(V[Q-1][j]-E_K), G_LEAK*(V[Q-1][j]-V_REPOS_POMPES));
			}
		else
			imprimer_pts_Q_pertinents(sortie, temps_stockage, Nai, Ko, Na_gating, h_gating, K_gating, V[Q-1], no_max_a_imprimer);

		fclose(sortie);
	}

	if(AJOUTER_BRUIT == VRAI)
		free(global_nb_aleatoires_gaussiens_pour_bruit);
	free(temps_stockage);
	free(LS);
	free(AC);
	free(val_node_Q);
	free(val_node_S);
	free(Na_gating);
	free(h_gating);
	free(K_gating);
	free(Nai);
	free(Ko);
	for(i = 0; i < NB_NODES; i++)
	{
		free(V[i]);
		free(Qpre_et_inj[i]);
		free(Qpost[i]);
	}
	free(V);
	free(Qpre_et_inj);
	free(Qpost);
	if(FORCER_TEMPS_EXACTS == VRAI)
		free(temps_discontinuites);


	if(pause_a_la_fin == VRAI)
		pause_et_attente_finale();

	return temps_reel;
} // fin engine()


int pilote_RK4_HH_LS_sans_pompes(double v[], double dt_test, double *dt_fait, double *dt_prochain, double eps, double err_voulue[], double I, double v_voisins[], int no_node, int M, double LS[], double AC[], int nb_LS, double kappa[])
{
	// Cette fonction est identique à pilote_RK4_HH_with_pumps(), sauf qu'elle appelle RK4_HH_LS_sans_pompes() au lieu de
	// RK4_HH().

	int nb_rejets = 0;
	int nb_var = 2+2*nb_LS;
	int i;
	int repeter;
	double pire_fact_erreur;
	double *v_fin_double, *v_large_simple, *delta;
	v_large_simple =	(double*)calloc(nb_var, sizeof(double));
	v_fin_double =		(double*)calloc(nb_var, sizeof(double));
	delta =				(double*)calloc(nb_var, sizeof(double));

	do
	{
		repeter = FAUX;

		for(i = 0; i < nb_var; i++)							// Copier les vecteurs initiaux
			v_large_simple[i] = v_fin_double[i] = v[i];

		RK4_HH_LS_sans_pompes(2*dt_test, v_large_simple, I, v_voisins, no_node, M, LS, AC, nb_LS, kappa);	// Une fois avec double dt
		RK4_HH_LS_sans_pompes(dt_test, v_fin_double, I, v_voisins, no_node, M, LS, AC, nb_LS, kappa);		// Deux fois avec simple dt
		RK4_HH_LS_sans_pompes(dt_test, v_fin_double, I, v_voisins, no_node, M, LS, AC, nb_LS, kappa);

		for(i = 0; i < nb_var; i++)
			delta[i] = v_fin_double[i] - v_large_simple[i];	// Estimer l'erreur d'ordre 5

		pire_fact_erreur = 0.0;
		for(i = 0; i < nb_var; i++)
			pire_fact_erreur = fmax(pire_fact_erreur, fabs(delta[i]/err_voulue[i]) );
		pire_fact_erreur /= eps;

		// Assertion : Si pire_fact_erreur <= 1 (succès), on garde le résultat ; sinon, on réduit dt et on recommence (sauf si FORCER_PAS_FIXE = VRAI)

		if(FORCER_PAS_FIXE == FAUX)
		{
			if(pire_fact_erreur > 1.0 || pire_fact_erreur != pire_fact_erreur) // Si pire facteur élevé ou NaN.
			{
				repeter = VRAI;
				nb_rejets++;
			}

			if(pire_fact_erreur > 1.0)	// Trop d'erreur donc on réduit dt_test
				dt_test = fmax( 0.9*dt_test*pow(pire_fact_erreur, -1.0/5) , 0.1*dt_test); // On baisse dt_test d'un facteur <=10
			else if(pire_fact_erreur != pire_fact_erreur) // c'est un NaN, donc delta était immense, alors on réduit dt_test par un gros facteur.
				dt_test /= 10;
		}
	}
	while(repeter == VRAI);

	// Assertion : ici, on a fini par faire le pas d'intégration, donc pire_fact_erreur <= 1. Peu importe ce qu'il a fallu
	// pour y arriver, on va sauver le dt utilisé et recommander un dt pour la prochaine fois.
	*dt_fait = 2*dt_test;
	if(FORCER_PAS_FIXE == VRAI)
		*dt_prochain = dt_test;
	else
		if(pire_fact_erreur < 0.0001889568) // ie. si 0.9*pow(pire_fact_erreur, -0.2) > 5
			*dt_prochain = 5*dt_test;
		else
			*dt_prochain = 0.9*dt_test*pow(pire_fact_erreur, -1.0/5); // On monte dt d'un facteur <=5

	// On retourne le résultat, précis à l'ordre 5 pcq on garde delta/15 comme terme d'ordre 5 :
	for(i = 0; i < nb_var; i++)
		v[i] = v_large_simple[i] + delta[i]*16.0/15.0;

	if(AJOUTER_BRUIT == VRAI)
		for(i = 0; i < nb_var; i++)
		{
			v[i] += FORCE_DU_BRUIT*sqrt(2*dt_test)*global_nb_aleatoires_gaussiens_pour_bruit[global_indice_bruit];
			global_indice_bruit++;
		}

	free(v_large_simple);
	free(v_fin_double);
	free(delta);

	return nb_rejets;
}


void RK4_HH_LS_sans_pompes(double dt, double v[], double I, double v_voisins[], int no_node, int M, double LS[], double AC[], int nb_LS, double kappa[])
{
	// N.B. Tout demeure constant, sauf v[] qui est utilisé pour le calcul et est ensuite la valeur de retour.
	// Cette fonction calcule le prochain point "(n+1)", qu'elle retourne dans le vecteur v[], à partir du point actuel "(n)",
	// obtenu dans le vecteur v[]. Au lieu d'utiliser la méthode d'Euler, qui serait simplement v = v + f(x) dt, on utilise RK4.
	// Dans les deux cas, "f(x)" est la fonction qui correspond à la dérivée théorique, calculée par la fonction HH_LS_sans_pompes().

	int i;
	double *k1, *k2, *k3, *k4, *derivee, *v_temp;	// pointeurs pour les arrays dynamiques
	k1		= (double*)calloc(2+2*nb_LS, sizeof(double));
	k2		= (double*)calloc(2+2*nb_LS, sizeof(double));
	k3		= (double*)calloc(2+2*nb_LS, sizeof(double));
	k4		= (double*)calloc(2+2*nb_LS, sizeof(double));
	derivee = (double*)calloc(2+2*nb_LS, sizeof(double));
	v_temp	= (double*)calloc(2+2*nb_LS, sizeof(double));

	// Calcul de k1
	HH_LS_sans_pompes(derivee, v, I, v_voisins, no_node, M, LS, AC, nb_LS, kappa);
	for(i = 0; i < 2+2*nb_LS; i++)
		k1[i] = dt*derivee[i];

	// Calcul de k2
	for(i = 0; i < 2+2*nb_LS; i++)
		v_temp[i] = v[i] + 0.5*k1[i];
	HH_LS_sans_pompes(derivee, v_temp, I, v_voisins, no_node, M, LS, AC, nb_LS, kappa);
	for(i = 0; i < 2+2*nb_LS; i++)
		k2[i] = dt*derivee[i];

	// Calcul de k3
	for(i = 0; i < 2+2*nb_LS; i++)
		v_temp[i] = v[i] + 0.5*k2[i];
	HH_LS_sans_pompes(derivee, v_temp, I, v_voisins, no_node, M, LS, AC, nb_LS, kappa);
	for(i = 0; i < 2+2*nb_LS; i++)
		k3[i] = dt*derivee[i];

	// Calcul de k4
	for(i = 0; i < 2+2*nb_LS; i++)
		v_temp[i] = v[i] + k3[i];
	HH_LS_sans_pompes(derivee, v_temp, I, v_voisins, no_node, M, LS, AC, nb_LS, kappa);
	for(i = 0; i < 2+2*nb_LS; i++)
		k4[i] = dt*derivee[i];

	// Et on calcule le prochain point :
	for(i = 0; i < 2+2*nb_LS; i++)
		v[i] = v[i] + (k1[i] + 2*k2[i] + 2*k3[i] + k4[i])/6;

	free(k1);
	free(k2);
	free(k3);
	free(k4);
	free(derivee);
	free(v_temp);
}


void HH_LS_sans_pompes(double dy[], double y[], double I, double v_voisins[], int no_node, int M, double LS[], double AC[], int nb_LS, double kappa[])
{
	// Cette fonction retourne le vecteur dy[] qui correspond à la dérivée théorique du vecteur y = [V, m, n, h] reçu en argument
	// La valeur de retour dy[] a donc une longueur de 4 doubles.

	int i, i_m, i_h;	// compteurs
	double INa;
	double *alpha_m, *beta_m, *alpha_h, *beta_h;
	double v_pre = v_voisins[0];
	double v_post = v_voisins[1];
	double temp;
	const double g_Na		= 120.0;	// Source = PhysRevE.2009.79.011904(2) ATTENTION : la note 14 précise que les gX sont pour le calmar alors
	const double g_K		= 36.0;		// qu'un node de Ranvier réel a au moins 10 fois plus de canaux Na que de canaux K. Est-ce que mieux a été publié ?
	const double g_L		= 0.25;
	const double E_L		= -54.4;
	const double E_Na		= 50.0;
	const double E_K		= -77.0;
	const double C			= 1.0;

	// courants de K :
	const double alpha_n	= 0.01*(y[0]+55) / (1-exp(-1*(y[0]+55)/10.0));
	const double beta_n		= 0.125*exp(-1*(y[0]+65)/80.0);
	dy[1] = alpha_n*(1-y[1]) - beta_n*y[1];		// Selon la théorie, le membre de droite correspond à dn/dt

	// courants de Na :
	alpha_m = (double*)calloc(nb_LS, sizeof(double));		// arrays dynamiques pour tenir "nb_LS" valeurs de alpha_m
	beta_m = (double*)calloc(nb_LS, sizeof(double));		// idem pour beta_m...
	alpha_h = (double*)calloc(nb_LS, sizeof(double));
	beta_h = (double*)calloc(nb_LS, sizeof(double));
	for(i = 0; i < nb_LS; i++)
	{
		alpha_m[i]			= 0.1*(y[0]+LS[i]+40.0)/(1-exp(-1*(y[0]+LS[i]+40.0)/10.0));
		beta_m[i]			= 4*exp(-1*(y[0]+LS[i]+65.0)/18.0);
		alpha_h[i]			= 0.07*exp(-1*(y[0]+LS[i]+65.0)/20.0);
		beta_h[i]			= 1/(1+exp(-1*(y[0]+LS[i]+35.0)/10.0));
	}
	for(i = 0, i_m = 2; i < nb_LS; i++, i_m++)			// les valeurs de m[] sont de l'indice 2 à 2+nb_LS-1
		dy[i_m] = alpha_m[i]*(1-y[i_m]) - beta_m[i]*y[i_m];
	for(i = 0, i_h = 2+nb_LS; i < nb_LS; i++, i_h++)	// les valeurs de h[] sont de l'indice 2+nb_LS à 2+2*nb_LS-1
		dy[i_h] = alpha_h[i]*(1-y[i_h]) - beta_h[i]*y[i_h];
	free(alpha_m);
	free(beta_m);
	free(alpha_h);
	free(beta_h);

	// Calcul de tous les courants :
	INa = 0.0;
	for(i = 0, i_m = 2, i_h = 2+nb_LS; i < nb_LS; i++, i_m++, i_h++)
		INa += AC[i]*pow(y[i_m], 3.0)*y[i_h];		// y[i_m] et y[i_h] sont les valeurs de m et de h, respectivement.
	INa *= g_Na*(y[0]-E_Na);

	// Puis on calcule la première valeur de retour :
	temp = I - INa - g_K*pow(y[1],4)*(y[0]-E_K) - g_L*(y[0]-E_L);
	if(NB_NODES == 1)
		dy[0] = 1.0/C*temp;
	else if(no_node == 1)			// Si on traite la première node
		dy[0] = 1.0/C*(temp + kappa[no_node-1]*(v_post-y[0]));
	else if(no_node == M)		// Si on traite la dernière node
		dy[0] = 1.0/C*(temp + kappa[no_node-2]*(v_pre-y[0]));
	else						 // kappa i,i+1 est stocké dans l'indice [i-1]. On veut no-1,no et no,no+1 alors les indices sont no-2 et no-1
		dy[0] = 1.0/C*(temp + kappa[no_node-2]*(v_pre-y[0]) + kappa[no_node-1]*(v_post-y[0]));	// Selon la théorie, ceci est dV/dt. Source = PhysRevE.2009.79.011904(2)
}


int pilote_RK4_HH(double v[], double dt_test, double *dt_fait, double *dt_prochain, double eps, double err_voulue[], double I, double v_voisins[], int no_node, int M, double kappa[])
{
	// Cette fonction est un intermédiaire qui choisit dt utilisé pour appeler RK4_HH(), afin de solutionner le système
	// d'équa-diff dv[]/dt = f(v[]). Elle a donc besoin de recevoir v[] et les params qui sont requis pour appeler
	// RK4_HH(). Cette fonction reçoit le vecteur v[] qui contient les 4 variables [V,m,h,n] et retourne, dans le même
	// vecteur, le vecteur v[] calculé à un timestep "dt_fait" de plus.

	// La fonction choisit le meilleur dt de la façon suivante : le dt reçu (dt_test) est utilisé pour faire 2 timestep
	// ET un dt deux fois plus grand est utilisé lui aussi, à partir du même point de départ. La différence entre les deux
	// doit être conservée inférieure à "eps*err_voulue" pour la moins précise des variables v[]. L'erreur étant O(dt^5),
	// err1/err2 = (dt1/dt2)^5, alors on estime le nouveau dt avec dt = dt*(err_voulue/err_obtenue)^0.2 = pire_fact_erreur^-0.2
	// et, pour être certains de rester sous l'erreur souhaitée malgré cet estimé, on multiplie par 0,9.

	// Pour que cette fonction fonctionne, il faut aussi coder la fonction RK4_HH() afin qu'elle calcule f(v[]).

	int nb_rejets = 0;
	int nb_var = 4;	// V,m,h,n.
	int i;
	int repeter;
	double pire_fact_erreur;
	double *v_fin_double, *v_large_simple, *delta;
	v_large_simple =	(double*)calloc(nb_var, sizeof(double));
	v_fin_double =		(double*)calloc(nb_var, sizeof(double));
	delta =				(double*)calloc(nb_var, sizeof(double));

	do
	{
		repeter = FAUX;

		for(i = 0; i < nb_var; i++)							// Copier les vecteurs initiaux
			v_large_simple[i] = v_fin_double[i] = v[i];

		RK4_HH(2*dt_test, v_large_simple, I, v_voisins, no_node, M, kappa);	// Une fois avec double dt
		RK4_HH(dt_test, v_fin_double, I, v_voisins, no_node, M, kappa);		// Deux fois avec simple dt
		RK4_HH(dt_test, v_fin_double, I, v_voisins, no_node, M, kappa);

		for(i = 0; i < nb_var; i++)
			delta[i] = v_fin_double[i] - v_large_simple[i];	// Estimer l'erreur d'ordre 5

		pire_fact_erreur = 0.0;
		for(i = 0; i < nb_var; i++)
			pire_fact_erreur = fmax(pire_fact_erreur, fabs(delta[i]/err_voulue[i]) );
		pire_fact_erreur /= eps;

		// Assertion : Si pire_fact_erreur <= 1 (succès), on garde le résultat ; sinon, on réduit dt et on recommence (sauf si FORCER_PAS_FIXE = VRAI)

		if(FORCER_PAS_FIXE == FAUX)
		{
			if(pire_fact_erreur > 1.0 || pire_fact_erreur != pire_fact_erreur) // Si pire facteur élevé ou NaN.
			{
				repeter = VRAI;
				nb_rejets++;
			}

			if(pire_fact_erreur > 1.0)	// Trop d'erreur donc on réduit dt_test
				dt_test = fmax( 0.9*dt_test*pow(pire_fact_erreur, -1.0/5) , 0.1*dt_test); // On baisse dt_test d'un facteur <=10
			else if(pire_fact_erreur != pire_fact_erreur) // c'est un NaN, donc delta était immense, alors on réduit dt_test par un gros facteur.
				dt_test /= 10;
		}
	}
	while(repeter == VRAI);

	// Assertion : ici, on a fini par faire le pas d'intégration, donc pire_fact_erreur <= 1. Peu importe ce qu'il a fallu
	// pour y arriver, on va sauver le dt utilisé et recommander un dt pour la prochaine fois.
	*dt_fait = 2*dt_test;
	if(FORCER_PAS_FIXE == VRAI)
		*dt_prochain = dt_test;
	else
		if(pire_fact_erreur < 0.0001889568) // ie. si 0.9*pow(pire_fact_erreur, -0.2) > 5
			*dt_prochain = 5*dt_test;
		else
			*dt_prochain = 0.9*dt_test*pow(pire_fact_erreur, -1.0/5); // On monte dt d'un facteur <=5

	// On retourne le résultat, précis à l'ordre 5 pcq on garde delta/15 comme terme d'ordre 5 :
	for(i = 0; i < nb_var; i++)
		v[i] = v_large_simple[i] + delta[i]*16.0/15.0;

	if(AJOUTER_BRUIT == VRAI)
		for(i = 0; i < nb_var; i++)
		{
			v[i] += FORCE_DU_BRUIT*sqrt(2*dt_test)*global_nb_aleatoires_gaussiens_pour_bruit[global_indice_bruit];
			global_indice_bruit++;
		}

	free(v_large_simple);
	free(v_fin_double);
	free(delta);

	return nb_rejets;
}


void RK4_HH(double dt, double v[], double I, double v_voisins[], int no_node, int M, double kappa[])
{
	// N.B. Tout demeure constant, sauf v[] qui est utilisé pour le calcul et est ensuite la valeur de retour.
	// Cette fonction calcule le prochain point "(n+1)", qu'elle retourne dans le vecteur v[], à partir du point actuel "(n)",
	// obtenu dans le vecteur v[]. Au lieu d'utiliser la méthode d'Euler, qui serait simplement v = v + f(x) dt, on utilise RK4.
	// Dans les deux cas, "f(x)" est la fonction qui correspond à la dérivée théorique, calculée par la fonction HH().

	double k1[4], k2[4], k3[4], k4[4], derivee[4], v_temp[4];
	int i;

	// Calcul de k1
	HH(derivee, v, I, v_voisins, no_node, M, kappa);
	for(i = 0; i < 4; i++)
		k1[i] = dt*derivee[i];

	// Calcul de k2
	for(i = 0; i < 4; i++)
		v_temp[i] = v[i] + 0.5*k1[i];
	HH(derivee, v_temp, I, v_voisins, no_node, M, kappa);
	for(i = 0; i < 4; i++)
		k2[i] = dt*derivee[i];

	// Calcul de k3
	for(i = 0; i < 4; i++)
		v_temp[i] = v[i] + 0.5*k2[i];
	HH(derivee, v_temp, I, v_voisins, no_node, M, kappa);
	for(i = 0; i < 4; i++)
		k3[i] = dt*derivee[i];

	// Calcul de k4
	for(i = 0; i < 4; i++)
		v_temp[i] = v[i] + k3[i];
	HH(derivee, v_temp, I, v_voisins, no_node, M, kappa);
	for(i = 0; i < 4; i++)
		k4[i] = dt*derivee[i];

	// Et on calcule le prochain point :
	for(i = 0; i < 4; i++)
		v[i] = v[i] + (k1[i] + 2*k2[i] + 2*k3[i] + k4[i])/6;
}


void HH(double dy[], double y[], double I, double v_voisins[], int no_node, int M, double kappa[])
{
	// Cette fonction retourne le vecteur dy[] qui correspond à la dérivée théorique du vecteur y = [V, m, n, h] reçu en argument
	// La valeur de retour dy[] a donc une longueur de 4 doubles.

	double v_pre = v_voisins[0];
	double v_post = v_voisins[1];
	double temp;
	const double g_Na		= 120.0;	// Source = PhysRevE.2009.79.011904(2) ATTENTION : la note 14 précise que les gX sont pour le calmar alors
	const double g_K		= 36.0;		// qu'un node de Ranvier réel a au moins 10 fois plus de canaux Na que de canaux K. Est-ce que mieux a été publié ?
	const double g_L		= 0.25;
	const double E_L		= -54.4;
	const double E_Na		= 50.0;
	const double E_K		= -77.0;
	const double C			= 1.0;

	const double alpha_m	= 0.1*(y[0]+40) / (1-exp(-1*(y[0]+40)/10.0));	// Source = PhysRevE.2009.79.011904(2), qui cite  I. Goychuk and P. Hänggi, Proc. Natl. Acad. Sci. U.S.A. 99,3552 2002.
	const double beta_m		= 4*exp(-1*(y[0]+65)/18.0);
	const double alpha_h	= 0.07*exp(-1*(y[0]+65)/20.0);
	const double beta_h		= 1.0/(1+exp(-1*(y[0]+35)/10.0));
	const double alpha_n	= 0.01*(y[0]+55) / (1-exp(-1*(y[0]+55)/10.0));
	const double beta_n		= 0.125*exp(-1*(y[0]+65)/80.0);

	// On calcule les trois dernièress valeurs de retour :
	dy[1] = alpha_m*(1-y[1]) - beta_m*y[1];		// Selon la théorie, le membre de droite correspond à dm/dt. Source = Scott, app. B
	dy[2] = alpha_h*(1-y[2]) - beta_h*y[2];		// Selon la théorie, le membre de droite correspond à dh/dt
	dy[3] = alpha_n*(1-y[3]) - beta_n*y[3];		// Selon la théorie, le membre de droite correspond à dn/dt

	// Puis on calcule la première valeur de retour :
	if(FIGER_VOLTAGE_NODES_OK != VRAI) // sinon, on garde la valeur nulle de l'init avec calloc()
	{
		temp = I - g_Na*pow(y[1],3)*y[2]*(y[0]-E_Na) - g_K*pow(y[3],4)*(y[0]-E_K) - g_L*(y[0]-E_L);
		if(NB_NODES == 1)
			dy[0] = 1.0/C*temp;
		else if(no_node == 1)			// Si on traite la première node
			dy[0] = 1.0/C*(temp + kappa[no_node-1]*(v_post-y[0]));
		else if(no_node == M)		// Si on traite la dernière node
			dy[0] = 1.0/C*(temp + kappa[no_node-2]*(v_pre-y[0]));
		else
			dy[0] = 1.0/C*(temp + kappa[no_node-2]*(v_pre-y[0]) + kappa[no_node-1]*(v_post-y[0]));	// Selon la théorie, ceci est dV/dt. Source = PhysRevE.2009.79.011904(2)
	}
}


int pilote_RK4_HH_avec_pompes(double v[], double dt_test, double *dt_fait, double *dt_prochain, double eps, double err_voulue[], double I, double v_voisins[], int no_node, int M, double LS[], double AC[], int nb_LS, double Imax_pmp, double kappa[])
{
	// Cette fonction est un intermédiaire qui choisit dt utilisé pour appeler RK4_HH_avec_pompes(), afin de solutionner le
	// système d'équa-diff dv[]/dt = f(v[]). Elle a donc besoin de recevoir v[] et les params qui sont requis pour appeler
	// RK4_HH_avec_pompes(). Cette fonction reçoit le vecteur v[] qui contient les 4 variables [V,m,h,n] et retourne, dans le
	// même vecteur, le vecteur v[] calculé à un timestep "dt_fait" de plus.

	// La fonction choisit le meilleur dt de la façon suivante : le dt reçu (dt_test) est utilisé pour faire 2 timestep
	// ET un dt deux fois plus grand est utilisé lui aussi, à partir du même point de départ. La différence entre les deux
	// doit être conservée inférieure à "err_voulue" pour la moins précise des variables v[]. L'erreur étant O(dt^5),
	// err1/err2 = (dt1/dt2)^5, alors on estime le nouveau dt avec dt = dt*(err_voulue/err_obtenue)^0.2 = pire_fact_erreur^-0.2
	// et, pour être certains de rester sous l'erreur souhaitée malgré cet estimé, on multiplie par 0,9.

	// Pour que cette fonction fonctionne, il faut aussi coder la fonction RK4_HH_avec_pompes() afin qu'elle calcule f(v[]).

	int nb_rejets = 0;
	int nb_var = 6+2*nb_LS;	// V,[Na]i,[Na]o,[K]i,[K]o,n, nb_LS valeurs de m, nb_LS valeurs de h.
	int i;
	int repeter;
	double pire_fact_erreur;
	double *v_fin_double, *v_large_simple, *delta;
	v_large_simple =	(double*)calloc(nb_var, sizeof(double));
	v_fin_double =		(double*)calloc(nb_var, sizeof(double));
	delta =				(double*)calloc(nb_var, sizeof(double));

	do
	{
		repeter = FAUX;

		for(i = 0; i < nb_var; i++)							// Copier les vecteurs initiaux
			v_large_simple[i] = v_fin_double[i] = v[i];

		RK4_HH_avec_pompes(2*dt_test, v_large_simple, I, v_voisins, no_node, M, LS, AC, nb_LS, Imax_pmp, kappa);	// Une fois avec double dt
		RK4_HH_avec_pompes(dt_test, v_fin_double, I, v_voisins, no_node, M, LS, AC, nb_LS, Imax_pmp, kappa);		// Deux fois avec simple dt
		RK4_HH_avec_pompes(dt_test, v_fin_double, I, v_voisins, no_node, M, LS, AC, nb_LS, Imax_pmp, kappa);

		for(i = 0; i < nb_var; i++)
			delta[i] = v_fin_double[i] - v_large_simple[i];	// Estimer l'erreur d'ordre 5

		pire_fact_erreur = 0.0;
		for(i = 0; i < nb_var; i++)
			pire_fact_erreur = fmax(pire_fact_erreur, fabs(delta[i]/err_voulue[i]) );
		pire_fact_erreur /= eps;

		// Assertion : Si pire_fact_erreur <= 1 (succès), on garde le résultat ; sinon, on réduit dt et on recommence (sauf si FORCER_PAS_FIXE = VRAI)

		if(FORCER_PAS_FIXE == FAUX)
		{
			if(pire_fact_erreur > 1.0 || pire_fact_erreur != pire_fact_erreur) // Si pire facteur élevé ou NaN.
			{
				repeter = VRAI;
				nb_rejets++;
			}

			if(pire_fact_erreur > 1.0)	// Trop d'erreur donc on réduit dt_test
				dt_test = fmax( 0.9*dt_test*pow(pire_fact_erreur, -1.0/5) , 0.1*dt_test); // On baisse dt_test d'un facteur <=10
			else if(pire_fact_erreur != pire_fact_erreur) // c'est un NaN, donc delta était immense, alors on réduit dt_test par un gros facteur.
				dt_test /= 10;
		}
	}
	while(repeter == VRAI);

	// Assertion : ici, on a fini par faire le pas d'intégration, donc pire_fact_erreur <= 1. Peu importe ce qu'il a fallu
	// pour y arriver, on va sauver le dt utilisé et recommander un dt pour la prochaine fois.
	*dt_fait = 2*dt_test;
	if(FORCER_PAS_FIXE == VRAI)
		*dt_prochain = dt_test;
	else
		if(pire_fact_erreur < 0.0001889568) // ie. si 0.9*pow(pire_fact_erreur, -0.2) > 5
			*dt_prochain = 5*dt_test;
		else
			*dt_prochain = 0.9*dt_test*pow(pire_fact_erreur, -1.0/5); // On monte dt d'un facteur <=5

	// On retourne le résultat, précis à l'ordre 5 pcq on garde delta/15 comme terme d'ordre 5 :
	for(i = 0; i < nb_var; i++)
		v[i] = v_large_simple[i] + delta[i]*16.0/15.0;

	if(AJOUTER_BRUIT == VRAI)
		for(i = 0; i < nb_var; i++)
		{
			v[i] += FORCE_DU_BRUIT*sqrt(2*dt_test)*global_nb_aleatoires_gaussiens_pour_bruit[global_indice_bruit];
			global_indice_bruit++;
		}

	free(v_large_simple);
	free(v_fin_double);
	free(delta);

	return nb_rejets;
}


void RK4_HH_avec_pompes(double dt, double v[], double I, double v_voisins[], int no_node, int M, double LS[], double AC[], int nb_LS, double Imax_pmp, double kappa[])
{
	// N.B. Tout demeure constant, sauf v[] qui est utilisé pour le calcul mais sert ensuite de valeur de retour
	int i, max_v = 6+2*nb_LS;
	double *k1, *k2, *k3, *k4, *derivee, *v_temp;	// pointeurs pour les arrays dynamiques
	k1		= (double*)calloc(max_v, sizeof(double));
	k2		= (double*)calloc(max_v, sizeof(double));
	k3		= (double*)calloc(max_v, sizeof(double));
	k4		= (double*)calloc(max_v, sizeof(double));
	derivee = (double*)calloc(max_v, sizeof(double));
	v_temp	= (double*)calloc(max_v, sizeof(double));

	// Calcul de k1
	HH_avec_pompes(derivee, v, I, v_voisins, no_node, M, LS, AC, nb_LS, Imax_pmp, kappa);
	for(i = 0; i < max_v; i++)
		k1[i] = dt*derivee[i];
		
	// Calcul de k2
	for(i = 0; i < max_v; i++)
		v_temp[i] = v[i] + 0.5*k1[i];
	HH_avec_pompes(derivee, v_temp, I, v_voisins, no_node, M, LS, AC, nb_LS, Imax_pmp, kappa);
	for(i = 0; i < max_v; i++)
		k2[i] = dt*derivee[i];

	// Calcul de k3
	for(i = 0; i < max_v; i++)
		v_temp[i] = v[i] + 0.5*k2[i];
	HH_avec_pompes(derivee, v_temp, I, v_voisins, no_node, M, LS, AC, nb_LS, Imax_pmp, kappa);
	for(i = 0; i < max_v; i++)
		k3[i] = dt*derivee[i];

	// Calcul de k4
	for(i = 0; i < max_v; i++)
		v_temp[i] = v[i] + k3[i];
	HH_avec_pompes(derivee, v_temp, I, v_voisins, no_node, M, LS, AC, nb_LS, Imax_pmp, kappa);
	for(i = 0; i < max_v; i++)
		k4[i] = dt*derivee[i];

	// Et on calcule le prochain point :
	for(i = 0; i < max_v; i++)
		v[i] = v[i] + (k1[i] + 2*k2[i] + 2*k3[i] + k4[i])/6;

	free(k1);
	free(k2);
	free(k3);
	free(k4);
	free(derivee);
	free(v_temp);
}


void HH_avec_pompes(double dy[], double y[], double I, double v_voisins[], int no_node, int M, double LS[], double AC[], int nb_LS, double Imax_pmp, double kappa[])
{
	// Cette fonction retourne le vecteur dy[] qui correspond à la dérivée théorique des éléments pertinents du vecteur
	// y = {V, [Na]i, [Na]o, [K]i, [K]o, n, m[], h[]} reçu en argument.
	// N.B. : m[] et h[] ont une dimension égale à LS[] et AC[], c-a-d nb_LS,
	// donc dy[] est un array qui contient  6+2*nb_LS  doubles.

	int i, i_m, i_h;	// compteurs
	double INa, IK, Ileak, Ipump, IKleak, INaleak;	// Ne servent qu'à reporter un calcul sur plusieurs lignes
	double *alpha_m, *beta_m, *alpha_h, *beta_h;	// Pour les arrays qui seront alloués dynamiquement
	
	double v_pre = v_voisins[0];
	double v_post = v_voisins[1];
		
	// Paramètres constants du modèle :
	const double g_Na		= 120.0;	// Le temps est en msec, INa, IK, etc sont en muA/cm^2 (densité de courant)
	const double g_K		= 36.0;
	const double g_L		= G_LEAK;						// Il y a 0.25 dans HH(). Pourquoi cette différence ? Réponse de Na : I-leak est utilisé pour équilibrer les autres courants ioniques. Voir l'article de PAB 2011 pour la méthode.
	const double E_L		= V_REPOS_POMPES;	// en mV	// Doit être égal à Vrest pour que le courant de stimulation (fait d'ions non spécifiés) ne change pas la valeur du potentiel de repos
	const double C			= 1.0;		// en muF/cm^2
	const double E_Na		=  kT_SUR_e*log(y[2]/y[1]);  // Calcul théorique de E_Na (en mV) à partir des concentrations de Na (voir Scott p. 64)
	const double E_K		=  kT_SUR_e*log(y[4]/y[3]);  // idem pour K
	// À l'équilibre, ça donne E_Na = 51.5 et E_K = -81.3.

	// Paramètres constants pour le courant des pompes :
	const double gKleak		= G_K_LEAK;							// SOURCE ?
	const double gNaleak	= G_NA_LEAK;		// en mS/cm^2
	const double Sur		= SURFACE_NODE;
	const double V_i		= VOLUME_NODE;

	// courants de K (les canaux de K sont considérés normaux) :
	double alpha_n			= 0.01*(y[0]+55.0)/(1-exp(-1*(y[0]+55.0)/10.0));		// identique à ce qu'on trouve dans HH().
	double beta_n			= 0.125*exp(-1*(y[0]+65.0)/80.0);
	dy[5] = alpha_n*(1-y[5]) - beta_n*y[5];  // y[5] = n

	// courants de Na :
	alpha_m = (double*)calloc(nb_LS, sizeof(double));		// arrays dynamiques pour tenir "nb_LS" valeurs de alpha_m
	beta_m = (double*)calloc(nb_LS, sizeof(double));		// idem pour beta_m...
	alpha_h = (double*)calloc(nb_LS, sizeof(double));
	beta_h = (double*)calloc(nb_LS, sizeof(double));
	for(i = 0; i < nb_LS; i++)
	{
		alpha_m[i]			= 0.1*(y[0]+LS[i]+40.0)/(1-exp(-1*(y[0]+LS[i]+40.0)/10.0));
		beta_m[i]			= 4*exp(-1*(y[0]+LS[i]+65.0)/18.0);
		alpha_h[i]			= 0.07*exp(-1*(y[0]+LS[i]+65.0)/20.0);
		beta_h[i]			= 1/(1+exp(-1*(y[0]+LS[i]+35.0)/10.0));
	}
	for(i = 0, i_m = 6; i < nb_LS; i++, i_m++)			// les valeurs de m[] sont de l'indice 6 à 6+nb_LS-1
		dy[i_m] = alpha_m[i]*(1-y[i_m]) - beta_m[i]*y[i_m];
	for(i = 0, i_h = 6+nb_LS; i < nb_LS; i++, i_h++)	// les valeurs de h[] sont de l'indice 6+nb_LS à 6+2*nb_LS-1
		dy[i_h] = alpha_h[i]*(1-y[i_h]) - beta_h[i]*y[i_h];
	free(alpha_m);
	free(beta_m);
	free(alpha_h);
	free(beta_h);
	
	// Calcul de tous les courants :
	INa = 0.0;
	for(i = 0, i_m = i+6, i_h = i_m+nb_LS; i < nb_LS; i++, i_m++, i_h++)
		INa = INa + AC[i]*pow(y[i_m], 3.0)*y[i_h];		// y[i_m] et y[i_h] sont les valeurs de m et de h, respectivement.
	INa = INa * g_Na*(y[0]-E_Na);

	IK = g_K*pow(y[5], 4.0)*(y[0]-E_K);		// y[5] = n
	Ileak  =  g_L*(y[0]-E_L);
	Ipump  =  Imax_pmp*pow((1 + 3.5/y[4]),-2.0)*pow((1 + 10.0/y[1]),-3.0);	// y[4] = [K]o ; y[1] = [Na]i. // La source pour les pompes est Kager, un gars qui a passé sa vie à faire de la recherche sur les pompes Na/K.
	IKleak =  gKleak*(y[0]-E_K); 
	INaleak=  gNaleak*(y[0]-E_Na);

	// Calcul des changements de concentration de Na et K :
	if(FIGER_CONCENTRATIONS != VRAI) // sinon, on garde la valeur nulle de l'init. avec calloc()
	{
		dy[1] = -1*(INa +3*Ipump + INaleak) * Sur/(e_FOIS_NA*V_i);		// y[1] = [Na]i, en mM = mili mol/L
		dy[2] = -1*dy[1];										// y[2] = [Na]o
		dy[3] = -1*(IK - 2*Ipump + IKleak) * Sur/(e_FOIS_NA*V_i);       // y[3] = [K]i
		dy[4] = -1*dy[3];										// y[4] = [K]o
	}

	// Calcul du changement de V :
	if(FIGER_VOLTAGE_NODES_OK != VRAI || no_node == Q)	// geler les V sauf pour la node Q
	{
		if(NB_NODES == 1)
			dy[0] = 1/C*(I - INa - IK - Ileak - Ipump - INaleak -IKleak);
		else if(no_node == 1)			// Si on traite la première node
			dy[0] = 1/C*(I - INa - IK - Ileak - Ipump - INaleak -IKleak + kappa[no_node-1]*(v_post-y[0]));
		else if(no_node == M)
			dy[0] = 1/C*(I - INa - IK - Ileak - Ipump - INaleak -IKleak + kappa[no_node-2]*(v_pre-y[0]));
		else
			dy[0] = 1/C*(I - INa - IK - Ileak - Ipump - INaleak -IKleak + kappa[no_node-2]*(v_pre-y[0]) + kappa[no_node-1]*(v_post-y[0]));
	}
}


int filtre_pt_significatif(double temp_V[7], double temp_t[7])
{
	int ret, critere1 = FAUX, critere2 = FAUX;
	double derivee_m2, derivee_m1, derivee0, derivee1, derivee2;
//	double derivee_sec_m1, derivee_sec_0, derivee_sec_1;
//	double temp_pt_avant, temp_pt_apres, del_t_moy;

	temp_V += 3;	// permet de numéroter de -3 à +3
	temp_t += 3;
	
//	derivee_m2 = (temp_V[-1] - temp_V[-3])/(temp_t[-1] - temp_t[-3]);
	derivee_m1 = (temp_V[0] - temp_V[-2])/(temp_t[0] - temp_t[-2]);
	derivee0 = (temp_V[1] - temp_V[-1])/(temp_t[1] - temp_t[-1]);
	derivee1 = (temp_V[2] - temp_V[0])/(temp_t[2] - temp_t[0]);
//	derivee2 = (temp_V[3] - temp_V[1])/(temp_t[3] - temp_t[1]);

// Ce code produit 326 pts pour 2 nodes et 100 ms (ie. il n'ajoute RIEN) :
	// On interpole des points équidistants pour calculer la dérivée seconde avec f-1 - 2*f0 + f1.
//	del_t_moy = (temp_t[2] - temp_t[-2])/4;
//	temp_pt_avant = temp_V[-1] - del_t_moy/(temp_t[-1]-temp_t[-2])*(temp_V[-1]-temp_V[-2]);
//	temp_pt_apres = temp_V[-1] + del_t_moy/(temp_t[0]-temp_t[-1])*(temp_V[0]-temp_V[-1]);	
//	derivee_sec_m1 = temp_pt_avant - 2*temp_V[-1] + temp_pt_apres;
//	temp_pt_avant = temp_V[0] - del_t_moy/(temp_t[0]-temp_t[-1])*(temp_V[0]-temp_V[-1]);
//	temp_pt_apres = temp_V[0] + del_t_moy/(temp_t[1]-temp_t[0])*(temp_V[1]-temp_V[0]);	
//	derivee_sec_0 = temp_pt_avant - 2*temp_V[0] + temp_pt_apres;
//	temp_pt_avant = temp_V[1] - del_t_moy/(temp_t[1]-temp_t[0])*(temp_V[1]-temp_V[0]);
//	temp_pt_apres = temp_V[1] + del_t_moy/(temp_t[2]-temp_t[1])*(temp_V[2]-temp_V[1]);	
//	derivee_sec_1 = temp_pt_avant - 2*temp_V[1] + temp_pt_apres;

//	Ce code produit 20580 pts pour 2 node et 100 ms :
//	derivee_sec_m1 = fabs((temp_V[0] - temp_V[-1])/(temp_t[0] - temp_t[-1]) - (temp_V[-1] - temp_V[-2])/(temp_t[-1] - temp_t[-2]))/(temp_t[0] - temp_t[-2]); 
//	derivee_sec_0 = fabs((temp_V[1] - temp_V[0])/(temp_t[1] - temp_t[0]) - (temp_V[0] - temp_V[-1])/(temp_t[0] - temp_t[-1]))/(temp_t[1] - temp_t[-1]);
//	derivee_sec_1 = fabs((temp_V[2] - temp_V[1])/(temp_t[2] - temp_t[1]) - (temp_V[1] - temp_V[0])/(temp_t[1] - temp_t[0]))/(temp_t[2] - temp_t[0]);

//	Ce code produit 30000 pts pour 2 node et 100 ms :
//	derivee_sec_m1 = fabs(derivee0-derivee_m2)/(temp_t[0] - temp_t[-2]);
//	derivee_sec_0 = fabs(derivee1-derivee_m1)/(temp_t[1] - temp_t[-1]);
//	derivee_sec_1 = fabs(derivee2-derivee0)/(temp_t[2] - temp_t[0]);

	if(fabs(derivee0) < fabs(derivee_m1) && fabs(derivee0) < fabs(derivee1)) // si la courbe est quasi-horizontale
		critere1 = 1; // VRAI
	else if(fabs(derivee0) > fabs(derivee_m1) && fabs(derivee0) > fabs(derivee1))	// si la courbe est verticale au max
		critere1 = 2; // VRAI

	// ON ABANDONNE COMPLÈTEMENT LA DÉTECTION DE LA DÉRIVÉE SECONDE AVEC LE PAS VARIABLE
//	if(derivee_sec_0 < derivee_sec_m1 && derivee_sec_0 < derivee_sec_1) // si la courbe est rectiligne
//		critere2 = 1; // VRAI
//	else if(derivee_sec_0 > derivee_sec_m1 && derivee_sec_0 > derivee_sec_1)	// si la courbure est max
//		critere2 = 2; // VRAI

	ret = critere1*10 + critere2; // 9 possibilités, 00, 01, 02, 10... 22. 1er chiffre = 1ere dérivée, 2e = 2e dérivée.
	return ret;
}


void imprimer_pts_pertinents(FILE *sortie, double temps[], double V[], double shift, int j_max)
{
	// temps[] contient les temps réels des points conservés pour traitement (un sur INTERV_PT_A_CONSERVER).
	// V[] contient les valeurs de la variable V à imprimer, correspondant aux temps réels dans le tableau temps[].
	// Ces deux tableaux vont de 0 à j_max inclusivement.

	int j, dern_j_imprime, no_pt = 0;

	// On imprime le tout premier point sans filtre :
	fprintf(sortie, "%.5f\t%.*f\n", temps[0], NB_DECIMALES, V[0] + shift);
	dern_j_imprime = 0;

	// On imprime les points intermédiaires qui passent au travers des filtres :
	for(j = 3; j < j_max-2; j++) // On commence à j=3 pcq le fitre requiert 3 pts avant et 3 pts après
	{
		int k, raison_test;
		double temp_V[7], temp_t[7];
		for(k = 0; k < 7; k++)
		{
			temp_V[k] = V[j-3 + k];
			temp_t[k] = temps[j-3 + k];
		}

		raison_test = filtre_pt_significatif(temp_V, temp_t);
		if( (raison_test && fabs(V[j]-V[dern_j_imprime]) > pow(10.0,-NB_DECIMALES)/2)
			|| temps[j] - temps[dern_j_imprime] > TEMPS_MAX_SAUTE )
		{
			fprintf(sortie, "%.5f\t%.*f\t%.2d\n", temps[j], NB_DECIMALES, V[j] + shift, raison_test);
			dern_j_imprime = j;
		}
	}
	
	// Et on imprime le tout dernier point sans filtre :
	fprintf(sortie, "%.5f\t%.*f\n", temps[j_max], NB_DECIMALES, V[j_max] + shift);
}


void imprimer_pts_Q_pertinents(FILE *sortie, double temps[], double Nai[], double Ko[], double Na_gating[], double h_gating[], double K_gating[], double V_Q[], int j_max)
{
	int j, dern_j_imprime, no_pt = 0;
	double E_Na, E_K;

	// On imprime le tout premier point sans filtre :
	E_Na = kT_SUR_e*log((CONC_TOTALE_Na - Nai[0])/Nai[0]);
	E_K = kT_SUR_e*log(Ko[0]/(CONC_TOTALE_K - Ko[0]));
	fprintf(sortie, "%.5f\t%.*f\t%.*f\t%.*f\t%.*f\t%.*f\t%.*f\t%.*f\t%.*f\t%.*f\t%.*f\t%.*f\t%.*f\t%.*f\t%.*f\t%.*f\n",
					temps[0], NB_DECIMALES, Nai[0], NB_DECIMALES, CONC_TOTALE_Na - Nai[0], NB_DECIMALES, CONC_TOTALE_K - Ko[0],
					NB_DECIMALES, Ko[0], NB_DECIMALES, E_Na, NB_DECIMALES, E_K, 
					NB_DECIMALES, I_MAX_PMP*pow((1 + 3.5/Ko[0]),-2.0)*pow((1 + 10.0/Nai[0]),-3.0),
					NB_DECIMALES, 120*Na_gating[0]*(V_Q[0]-E_Na), NB_DECIMALES, Na_gating[0]/h_gating[0], NB_DECIMALES, h_gating[0],
					NB_DECIMALES, 36.0*K_gating[0]*(V_Q[0]-E_K), NB_DECIMALES, K_gating[0],
					NB_DECIMALES, G_NA_LEAK*(V_Q[0]-E_Na), NB_DECIMALES, G_K_LEAK*(V_Q[0]-E_K), NB_DECIMALES, G_LEAK*(V_Q[0]-V_REPOS_POMPES));
	dern_j_imprime = 0;

	// On imprime les points intermédiaires qui passent au travers des filtres. On filtre seulement Nai et on imprime tous
	// les autres aux mêmes temps. Ceci est raisonnable car toutes ces données sont corrélées.
	for(j = 3; j < j_max-2; j++) // On commence à j=3 pcq le fitre requiert 3 pts avant et 3 pts après
	{
		int k, raison_test;
		double temp_Nai[7], temp_t[7];
		for(k = 0; k < 7; k++)
		{
			temp_Nai[k] = Nai[j-3 + k];
			temp_t[k] = temps[j-3 + k];
		}

		raison_test = filtre_pt_significatif(temp_Nai, temp_t);
		if( ( raison_test && fabs(Nai[j]-Nai[dern_j_imprime]) > pow(10.0,-NB_DECIMALES)/2 )
			|| temps[j] - temps[dern_j_imprime] > TEMPS_MAX_SAUTE )
		{
			E_Na = kT_SUR_e*log((CONC_TOTALE_Na - Nai[j])/Nai[j]);
			E_K = kT_SUR_e*log(Ko[j]/(CONC_TOTALE_K - Ko[j]));
			fprintf(sortie, "%.5f\t%.*f\t%.*f\t%.*f\t%.*f\t%.*f\t%.*f\t%.*f\t%.*e\t%.*e\t%.*e\t%.*e\t%.*e\t%.*e\t%.*e\t%.*e\t%.2d\n",
					temps[j], NB_DECIMALES, Nai[j], NB_DECIMALES, CONC_TOTALE_Na - Nai[j], NB_DECIMALES, CONC_TOTALE_K - Ko[j],
					NB_DECIMALES, Ko[j], NB_DECIMALES, E_Na, NB_DECIMALES, E_K,
					NB_DECIMALES, I_MAX_PMP*pow((1 + 3.5/Ko[j]),-2.0)*pow((1 + 10.0/Nai[j]),-3.0),
					NB_DECIMALES, 120*Na_gating[j]*(V_Q[j]-E_Na), NB_DECIMALES, Na_gating[j]/h_gating[j], NB_DECIMALES, h_gating[j], 
					NB_DECIMALES, 36.0*K_gating[j]*(V_Q[j]-E_K), NB_DECIMALES, K_gating[j],
					NB_DECIMALES, G_NA_LEAK*(V_Q[j]-E_Na), NB_DECIMALES, G_K_LEAK*(V_Q[j]-E_K), NB_DECIMALES, G_LEAK*(V_Q[j]-V_REPOS_POMPES),					
					raison_test);
			dern_j_imprime = j;
		}
	}

	// Et on imprime le tout dernier point sans filtre :
	E_Na = kT_SUR_e*log((CONC_TOTALE_Na - Nai[j_max])/Nai[j_max]);
	E_K = kT_SUR_e*log(Ko[j_max]/(CONC_TOTALE_K - Ko[j_max]));
	fprintf(sortie, "%.5f\t%.*f\t%.*f\t%.*f\t%.*f\t%.*f\t%.*f\t%.*f\t%.*f\t%.*f\t%.*f\t%.*f\t%.*f\n",
					temps[j_max], NB_DECIMALES, Nai[j_max], NB_DECIMALES, CONC_TOTALE_Na - Nai[j_max], NB_DECIMALES, CONC_TOTALE_K - Ko[j_max],
					NB_DECIMALES, Ko[j_max], NB_DECIMALES, kT_SUR_e*log((CONC_TOTALE_Na - Nai[j_max])/Nai[j_max]),
					NB_DECIMALES, kT_SUR_e*log(Ko[j_max]/(CONC_TOTALE_K - Ko[j_max])),
					NB_DECIMALES, I_MAX_PMP*pow((1 + 3.5/Ko[j_max]),-2.0)*pow((1 + 10.0/Nai[j_max]),-3.0),
					NB_DECIMALES, 120*Na_gating[j_max]*(V_Q[j_max]-E_Na), NB_DECIMALES, Na_gating[j_max]/h_gating[j_max], NB_DECIMALES, h_gating[j_max],
					NB_DECIMALES, 36.0*K_gating[j_max]*(V_Q[j_max]-E_K), NB_DECIMALES, K_gating[j_max], 
					NB_DECIMALES, G_NA_LEAK*(V_Q[j_max]-E_Na), NB_DECIMALES, G_K_LEAK*(V_Q[j_max]-E_K), NB_DECIMALES, G_LEAK*(V_Q[j_max]-V_REPOS_POMPES));

	if(ACTIVER_GLOBAL == VRAI)
	{
		for(j = 0; temps[j+1] < TEMPS_DEBUT_MESURE_FREQ && j <= j_max-2; j++);	// trouver j qui correspond au temps_début + prévoir le cas où temps[j_max] n'est pas le temps prévu car manque de RAM
		global_E_Na[0] = kT_SUR_e*log((CONC_TOTALE_Na - Nai[j])/Nai[j]);	// stocker E_Na à ce j
		for(     ; temps[j+1] < TEMPS_FIN_MESURE_FREQ && j <= j_max-1; j++);	// trouver j qui correspond au temps_fin + prévoir le cas où temps[j_max] n'est pas le temps prévu car manque de RAM
		global_E_Na[1] = kT_SUR_e*log((CONC_TOTALE_Na - Nai[j])/Nai[j]);	// stocker E_Na à ce j
		for(j = 0; temps[j+1] < TEMPS_FIN_STIM + (Q-1)*1.2 && j <= j_max-2; j++);	// trouver j qui correspond au "temps fin stim + délai de propagation jusqu'à Q" le cas où temps[j_max] n'est pas le temps prévu car manque de RAM
		global_E_Na[2] = kT_SUR_e*log((CONC_TOTALE_Na - Nai[j])/Nai[j]);	// stocker E_Na à ce j
	}
}


void affichage_suivi(double temps, int interv_secondes, int sec_premier_affichage, double pourcentage_min)
{
	static int nb_affichages_faits = 0;
	static int sec_du_dernier_affichage = 0;
	static double temps_du_dernier_affichage = 0.0;

	int sec_depuis_prem_affichage = clock()/CLOCKS_PER_SEC - sec_premier_affichage;
	int sec_depuis_dern_affichage = clock()/CLOCKS_PER_SEC - sec_du_dernier_affichage;

	if(sec_depuis_prem_affichage >= nb_affichages_faits*interv_secondes	// assure au moins le premier affichage
		|| sec_depuis_dern_affichage >= interv_secondes					// assure un délai min entre les affichages
		||	(double)(temps - temps_du_dernier_affichage)/DUREE_TOTALE*100.0 >= pourcentage_min ) // assure un nb min d'affichages
	{
		time_t rawtime;
		struct tm * timeinfo;

		time(&rawtime);
		timeinfo = localtime(&rawtime);

		if(AFFICHER_PROGRES == VRAI)
			printf("Après %.2f minutes... Progression : %.2f%%... à %s", 
				(double)clock()/CLOCKS_PER_SEC/60, temps/DUREE_TOTALE*100.0, asctime(timeinfo));
		else
			printf(".");
		sec_du_dernier_affichage = clock()/CLOCKS_PER_SEC;
		nb_affichages_faits++;
		temps_du_dernier_affichage = temps;
	}
}


double fmax(double a, double b)
{
	return (a > b) ? a : b;
}


double fmin(double a, double b)
{
	return (a < b) ? a : b;
}

int imax(int a, int b)
{
	return (a > b) ? a : b;
}

int imin(int a, int b)
{
	return (a < b) ? a : b;
}

void imprimer_max_freq_et_charge(FILE *sortie, double temps[], double V[], double Qpre[], double Qpost[], int j_max, int no_node)
{
	// temps[] contient les temps réels des points conservés pour traitement (un sur INTERV_PT_A_CONSERVER).
	// V[] contient les valeurs de la variable V, correspondant aux temps réels dans le tableau temps[] et qui serviront à calculer les fréquences
	// à imprimer.
	// Ces deux tableaux vont de 0 à j_max inclusivement.

	int nb_bursts_detectes = 0;
	double duree_totale_comptee, freq_moy_pour_temps_total, tension_dern_min, temps_du_dern_max;
	double total_Q_pre, total_Q_post;
	int j;
	int nb_total_de_max = 0;
	int nb_de_max_dans_fenetre = 0;
	double *temps_des_dern_max;
	temps_des_dern_max = (double*)calloc((int)FENETRE_FREQ*500, sizeof(double)); // On réserve assez de place pour une fréquence locale improbable de 500 décharge /ms.

	if(ACTIVER_GLOBAL == VRAI)
		if(no_node == 1)
			global_nb_pics_ds_train_1 = 0;
		else if(no_node == Q)
			global_nb_pics_ds_train_Q = 0;
		else if(no_node == NB_NODES)
		{
			global_nb_pics_ds_train_sortie_VP = 0;
			global_nb_pics_sortis_apres_debut_stim = 0;
		}

	total_Q_pre = Qpre[0] + Qpre[1];	// pour ne pas perdre l'info des 2 premiers pts
	total_Q_post = Qpost[0] + Qpost[1];
	tension_dern_min = V[0];			// pour avoir un point de comparaison pour le 1er max s'il arrive avant le 1er min
	temps_du_dern_max = 0.0;			// permet d'éviter de soustraire qq chose dans l'array quand l'array est vide

	// N.B. L'array temps_des_dern_max contient les temps des max ayant eu lieu dans les dernières FENETRE_FREQ ms, en ordre croissant : [0] est le plus petit, [nb_de_max_dans_fenetre-1] est le plus élevé.

	for(j = 1; j <= j_max-1; j++) // On commence à j=1 pcq le fitre requiert 1 pts avant et 1 pts après
	{
		// Infos de charge : on accumule ce qui entre :
		total_Q_pre += Qpre[j];
		total_Q_post += Qpost[j];

		// 1ère étape préparatoire : Détection d'un min s'il y a lieu
		if(V[j] < V[j-1] && V[j] < V[j+1])
			tension_dern_min = V[j];

		// 2e étape préparatoire : mise à jour des infos de fréq (s'il y a lieu, on enlève le max qui a quitté la fenêtre et on décalle les autres) :
		if(nb_de_max_dans_fenetre > 0 && temps[j] - temps_des_dern_max[0] > FENETRE_FREQ)
		{
			int k;
			nb_de_max_dans_fenetre--;
			for(k = 0; k < nb_de_max_dans_fenetre; k++)
				temps_des_dern_max[k] = temps_des_dern_max[k+1];

			// On imprime alors la nouvelle fréquence locale, mais pas de voltage ni de charge car on n'est pas à un max :
			fprintf(sortie, "%.3f\t\t%f\t\t\t\n", temps[j], (double)nb_de_max_dans_fenetre/FENETRE_FREQ*1000.0); // en Hz
		}

		// Si on est à un max local et plus que GAIN_TENSION_SEUIL_MIN au dessus du min précédent, on suppose que c'est une décharge.
		// On fait alors 4 choses : a) on le compte pour les infos de fréq ; b) on reset le cumul pour l'info de charge ;
		// c) on vérifie s'il débute un burst ; d) on calcule le délai qui le sépare du max précédent.
		// N.B. On ignore un max local qui est dû à une discontinuité brusque (=VAL_DELTA) (car si c'est un max local, ça signifie qu'on
		// redescend immédiatement)
		if(V[j] > V[j-1] && V[j] > V[j+1] && V[j] - tension_dern_min > GAIN_TENSION_SEUIL_MIN
			&& (VAL_DELTA == 0.0 || fabs(V[j] - V[j-1] - VAL_DELTA) > 0.5))
		{
			double intervalle_depuis_dern_max = temps[j] - temps_du_dern_max;

			// Infos de fréquence :
			if(temps[j] >= TEMPS_DEBUT_MESURE_FREQ && temps[j] <= TEMPS_FIN_MESURE_FREQ)
				nb_total_de_max++;
			nb_de_max_dans_fenetre++;
			temps_des_dern_max[nb_de_max_dans_fenetre-1] = temps[j]; // On ajoute le temps du nouveau max dans la liste

			// On imprime alors le voltage, la nouvelle fréquence, l'intervalle et la charge entrée :
			fprintf(sortie, "%.3f\t%.*f\t%f\t%f\t%f\t%f\n", temps[j], NB_DECIMALES, V[j],
								(double)nb_de_max_dans_fenetre/FENETRE_FREQ*1000.0, 1000.0/intervalle_depuis_dern_max,
								total_Q_pre, total_Q_post);

			// Infos de charge :
			total_Q_pre = 0;
			total_Q_post = 0;

			// Détection de bursts :
			if(temps[j] >= TEMPS_INIT_TEST_BURSTS)
				if(temps_des_dern_max[nb_de_max_dans_fenetre-1] - temps_des_dern_max[nb_de_max_dans_fenetre-2] >= DUREE_SEUIL_IBI)
				{
					nb_bursts_detectes++;
					printf("Burst détecté à t = %f\n", temps_des_dern_max[nb_de_max_dans_fenetre-1]);
				}

			// préparation pour la prochaine fois :
			temps_du_dern_max = temps[j];

			if(ACTIVER_GLOBAL == VRAI)
			{
				global_t_dern_pic = temps_du_dern_max; // Ceci est écrasé à chaque pic, alors à la fin de la loop il reste le temps du tout dernier pic
														// De plus, cette fonction est appelée pour chq node. Donc à la fin il reste le temps du dernier pic de la dernière node
				if(no_node == 1)
				{
					global_train_1[global_nb_pics_ds_train_1] = temps[j];
					global_nb_pics_ds_train_1++;
				}
				if(no_node == Q)
				{
					global_train_Q[global_nb_pics_ds_train_Q] = temps[j];
					global_nb_pics_ds_train_Q++;
				}
				if(no_node == NB_NODES && temps[j] > TEMPS_DEBUT_MESURE_VP && temps[j] < TEMPS_FIN_MESURE_VP)
				{
					global_train_sortie_VP[global_nb_pics_ds_train_sortie_VP] = temps[j];
					global_nb_pics_ds_train_sortie_VP++;
				}
				if(no_node == NB_NODES && temps[j] > TEMPS_DEBUT_STIM+(NB_NODES-1)*1.2) // les 2-3 premiers pics se propagent plus vite donc 1.2 PEUT MANQUER UN PIC. Le premier pic a une vitesse qui dépend de LS donc ça se corrige pas facilement.
				{
					if(global_nb_pics_sortis_apres_debut_stim == 0)
						printf("Dernière node : premier pic détecté après le début de la stim à t = %f\n", temps[j]);
					global_nb_pics_sortis_apres_debut_stim++;
				}


			}
		}
	}

	// À la toute fin, on imprime et on affiche la fréquence moyenne pour l'ensemble de la durée, ainsi que la présence ou non de bursting :
	duree_totale_comptee = TEMPS_FIN_MESURE_FREQ - TEMPS_DEBUT_MESURE_FREQ;
	freq_moy_pour_temps_total = (double)nb_total_de_max/duree_totale_comptee*1000.0; // en Hz
	fprintf(sortie, "Fréquence moyenne sur toute la durée (de t = %.0f à t = %.0f) = %f, nb bursts détectés après t = %.0f = %d\n\n",
						TEMPS_DEBUT_MESURE_FREQ, TEMPS_FIN_MESURE_FREQ, freq_moy_pour_temps_total,
						TEMPS_INIT_TEST_BURSTS, nb_bursts_detectes);
	if(no_node == 1 || no_node == Q || no_node == NB_NODES)
		printf("Node #%d : Fréq moy (de t = %.0f à t = %.0f) = %f\nnb bursts détectés après t = %.0f = %d\n\n", no_node,
						TEMPS_DEBUT_MESURE_FREQ, TEMPS_FIN_MESURE_FREQ, freq_moy_pour_temps_total,
						TEMPS_INIT_TEST_BURSTS, nb_bursts_detectes);

	if(ACTIVER_GLOBAL == VRAI)
	{
		if(no_node == NB_NODES)
			global_freq_finale = freq_moy_pour_temps_total;
		else if(no_node == Q)
			global_freq_Q = freq_moy_pour_temps_total;
	}

	free(temps_des_dern_max);
}


void initialiser_debut_LS(double LS[], double AC[], int nb_LS)
{
	if(TYPE_DE_LS == GAUSSIEN)
	{
		int i;
		double total = 0.0;
		for(i = 0; i < nb_LS; i++)
		{
			double LS_moy = (LS_MAX-LS_MIN)/2.0 + LS_MIN;
			LS[i] = LS_MIN + (LS_MAX-LS_MIN)/(nb_LS-1)*i; // Les valeurs de LS sont réparties uniformément de LS_MIN à LS_MAX.
			AC[i] = exp(-0.5*pow((LS[i]-LS_moy)/LS_STDEV,2.0)); // Gaussienne où il manque juste la normalisation
			total = total + AC[i];
		}
		for(i = 0; i < nb_LS; i++)
			AC[i] = AC[i] / total;	// Maintenant, AC[i] = proportion du nombre de canaux qui sont shifté de LS[i] = "Affected Channels".
	}
	else if(TYPE_DE_LS == UNE_POPL)
	{
		LS[0] = LS_MAX;
		AC[0] = 1.00;
	}
	else if(TYPE_DE_LS == DEUX_POPL)
	{
		LS[0] = LS_MIN;
		AC[0] = AC_MIN;
		LS[1] = LS_MAX;
		AC[1] = 1-AC_MIN;
	}
	else if(TYPE_DE_LS == TROIS_POPL)
	{
		LS[0] = LS_MIN;
		AC[0] = AC_MIN;
		LS[1] = LS_MID;
		AC[1] = AC_MID;
		LS[2] = LS_MAX;
		AC[2] = 1-AC_MIN-AC_MID;
	}
}


void initialiser_changement_kappa(double kappa[], double nouveau_kappa)
{
	// Cette fonction est appelée une fois que le temps d'un changement a été détecté. La nouvelle valeur à implanter
	// est reçu en param. Elle n'a donc pas à détecter le temps.

	if(Q > 0)
	{
		kappa[Q-1] = nouveau_kappa; // kappa Q, Q+1
		kappa[Q-2] = nouveau_kappa; // kappa Q-1, Q
	}
	else if(S > 0)
	{
		kappa[S-1] = nouveau_kappa; // kappa S, S+1
		kappa[S-2] = nouveau_kappa; // kappa S-1, S
	}
}


void tri_et_nettoyage_temps_discontinuites(double temps_discontinuites[], int nb_de_disc)
{
	// Cette fonction enleve les doublons, enleve les zéros et remplir le reste de l'array avec DUREE_TOTALE
	// Ensuite, elle trie les temps obtenue dans l'ordre.

	long i,j;

	// Enlever les doublons
	for(i = 0; i < nb_de_disc; i++)
		for(j = i+1; j < nb_de_disc; j++)
			if(temps_discontinuites[i] == temps_discontinuites[j] && temps_discontinuites[j] < DUREE_TOTALE)
				temps_discontinuites[j] = DUREE_TOTALE;

	// Enlever les zéros qui restent, y compris ceux qui n'ont pas été touchés depuis l'initialisation de l'array :
	for(i = 0; i < nb_de_disc; i++)
		if(temps_discontinuites[i] == 0.0)
				temps_discontinuites[i] = DUREE_TOTALE;

	// Faire le tri :
	for(i = 0; i < nb_de_disc; i++)
		for(j = i+1; j < nb_de_disc; j++)
			if(temps_discontinuites[j] < temps_discontinuites[i])
			{
				double temp = temps_discontinuites[i];
				temps_discontinuites[i] = temps_discontinuites[j];
				temps_discontinuites[j] = temp;
			}
}


double calculer_dist_VP(double temps_pics1[], int nb_pics1, double temps_pics2[], int nb_pics2, double cout)
{
	// Calcule la "distance" de Victor-Purpura (D_spike) entre les trains de pics temps_pics1[] et temps_pics2[].
	// L'algo requiert au moins un pic par train alors si un des trains est vide, un cas spécial est prévu.
	// Par contre, les trains doivent être des temps triés en ordre CROISSANT. En effet, l'algo est basé sur l'idée que
	// transformer le train S1 en train S2 présente seulement 3 choix comme première étape :
	// 1) effacer le 1er spike de S1 pour obtenir S1' (élément M10 de la matrice)
	// 2) déplacer le 1er spike de S1 au temps du 1er spike de S2, pour obtenir S1'' (élément M11)
	// 3) ajouter un spike à S1 au même temps que le 1er spike de S2 (ceci équivaut à appliquer le choix #1 mais en transformant S2 en S1 et non l'inverse) (élément M01)
	// Ensuite, on procède par itération : on a les 3 mêmes choix pour l'étape suivante.

	double ret;
	double **matrice;
	int i, j;

	if(nb_pics1 == 0)
		ret = nb_pics2;
	else if(nb_pics2 == 0)
		ret = nb_pics1;
	else
	{

		matrice	= (double**)calloc(nb_pics1+1, sizeof(double*));
		for(i = 0; i < nb_pics1 + 1; i++)
			matrice[i] = (double*)calloc(nb_pics2+1, sizeof(double)); // matrice[nb_pics1 + 1][nb_pics2 + 1]

		// initialisation des marges :
		for(i = 0; i <= nb_pics1; i++)
			matrice[i][0] = i;
		for(j = 1; j <= nb_pics2; j++)
			matrice[0][j] = j;

		// On calcule la matrice. Chaque élément (i,j) est le coût minimal pour matcher les i premiers pics du train1 avec les j premiers pics du train2, les autres étant ignorés
		for (i = 1; i <= nb_pics1; i++)
			for (j = 1; j <= nb_pics2; j++)
				matrice[i][j]= fmin(fmin(matrice[i-1][j]+1, matrice[i][j-1]+1), matrice[i-1][j-1] + cout*fabs(temps_pics1[i-1]-temps_pics2[j-1]));

		ret = matrice[nb_pics1][nb_pics2];

		for(i = 0; i < nb_pics1+1; i++)
			free(matrice[i]);
		free(matrice);
	}

	return ret;
}


double aleatoire0a1()
{
        static int nb_appels = 0;
        double ret;
        
        if(nb_appels % RAND_MAX == 0)
		{
			long seed, backup = clock();
			do
				seed = clock();
			while(backup == seed); // ceci prévient le cas où on appelerait aleatoire0a1() assez fréquemment pour que clock() n'ait pas le temps de changer
			srand(seed); // seed                 N.B. : Juste "time" est pas assez car ça ne change qu'une fois par seconde
		}
        nb_appels++;

		return (double)rand() / (double)RAND_MAX;         // Entre 0 et 1 inclusivement.
}


int generer_train_stim_sin(double train[], double biais, double amplitude_stimulus_sin, double freq_stimulus_sin)
{
	double rythme; // = proba par unité de temps que le neurone décharge
	double bin = 0.01; // en ms. ceci est la résolution du spike train obtenu
	int i, no_pic = 0;

	for(i = 0; i*bin <= TEMPS_FIN_STIM - TEMPS_DEBUT_STIM; i++)
	{
		rythme = biais + amplitude_stimulus_sin*sin(DEUX_PI*freq_stimulus_sin*i*bin/1000);
		if(rythme*bin/1000 >= aleatoire0a1() )
		{
			train[no_pic] = i*bin; // ceci est le train retourné
			no_pic++;
		}
	}

	return no_pic; // nb de pics contenu par le train
}


int generer_train_stim_quasi_cnst(double train[], double quasiperiode, double proportion_mouvement)
{
	// Ceci génère un train de freq constante et déplace chq pic d'une petite qté aléatoire. L'écart-type de ces déplacements
	// est proportion_mouvement*quasiperiode (en ms). Le train est placé dans train[] et le nb de pics est retourné en val de retour.

	const double sigma = proportion_mouvement*quasiperiode;
	int i, no_pic = 0;

	for(i = 0; i*quasiperiode <= TEMPS_FIN_STIM - TEMPS_DEBUT_STIM; i++)
	{
		double u1,u2, deplacement; // "deplacement" sera un nb entre ±infini, distribué de façon gaussienne avec moyenne nulle et écart-type "sigma"
		
		if(i%2 == 0) // pour les valeurs paires de i
		{
			u1 = aleatoire0a1();
			u2 = aleatoire0a1();
			deplacement = sigma*sqrt(-2*log(u1))*cos(DEUX_PI*u2); // sigma*box-mueller transform
		}
		else	// pour les valeurs impaires de i
			deplacement = sigma*sqrt(-2*log(u1))*sin(DEUX_PI*u2); // sigma*box-mueller transform

		train[no_pic] = i*quasiperiode + deplacement;

		if(train[no_pic] < 0 || train[no_pic] > TEMPS_FIN_STIM - TEMPS_DEBUT_STIM)
			train[no_pic] = 0.0; // on élimine le pic si le déplacement l'a déplacé hors de la durée voulue
		else
			no_pic++;
	}

	return no_pic; // nb de pics contenu par le train
}


void convertir_train_en_freq_inst_avec_fen_gaussienne(double train_combine[], int nb_pics_tot, double freq_vs_temps[], int nb_essais_dans_train)
{
	// Cette fonction reçoit un train (d'input ou d'output) qui combine les pics de "nb_essais_dans_train" essais. Les pics sont triés en ordre
	// croissant de temps. 

	// La fenêtre DOIT avoir une aire unitaire sous la courbe. S'il y a plusieurs essais combinés, on divise la hauteur de chq pic par 
	// "nb_essais_dans_train. Théorie : Selon Dayan&Abbott, p. 11, r(t) = intégrale de "w(tau)rho(t - tau) d_tau". où w(tau) est la fenêtre, ici
	// gaussienne et où rho(t-tau) est la "neural response fonction", c-a-d une somme de fonctions deltas divisée par "nb_essais_dans_train".
	// Numériquement, pour le temps t0, l'intégrale en question s'évalue en additionnant w(temps_de_chq_spkike-t0) pour toutes les spikes
	// et en divisant par nb_essais_dans_train.

	const double sigma = 10.0; // en ms
	double interv_temps = 0.01; // Ceci est la résolution du graphique d'output produit
	int i, j;

	for(i = 0; i*interv_temps <= TEMPS_FIN_STIM-TEMPS_DEBUT_STIM; i++) // pour chq temps (ici, i = 0 correspond à t = TEMPS_DEBUT_STIM)
	{
		double somme = 0;
		for(j = 0; j < nb_pics_tot; j++)
		{
			double dif_de_temps = train_combine[j] - (i*interv_temps + TEMPS_DEBUT_STIM);
			somme += UN_SUR_SQRT_DEUX_PI/sigma * exp(-0.5 * dif_de_temps/sigma * dif_de_temps/sigma);
		}
		freq_vs_temps[i] = somme / nb_essais_dans_train *1000; // *1000 à cause de la conversion ms vers s.
	}
}


double erreur_quadratique_moyenne(double serie1[], double serie2[], int nb_elem)
{
	int i;
	double somme = 0.0;

	for(i = 0; i < nb_elem; i++)
	{
		double erreur = serie1[i] - serie2[i];
		somme += erreur*erreur;
	}

	return somme/nb_elem;
}


double moyenne(double serie[], int nb_elem)
{
	double somme = 0.0;
	int i;

	for(i = 0; i < nb_elem; i++)
		somme += serie[i];

	return somme/nb_elem;
}


double ecart_type(double serie[], int nb_elem)
{
	int i;
	double *carres;
	double moy, moy_des_carres;
	double ret;

	moy = moyenne(serie, nb_elem);

	carres = (double*)calloc(nb_elem, sizeof(double));
	for(i = 0; i < nb_elem; i++)
		carres[i] = serie[i]*serie[i];
	moy_des_carres = moyenne(carres, nb_elem);
	free(carres);

	ret = moy_des_carres - moy*moy;

	if(ret <= 0) // ceci prévient le cas où on aurait un écart-type nul et où les erreurs d'arrondis donneraient qq chose comme ret = -1e-10
		return 0.0;
	else
		return sqrt(ret);
}


void preparer_strings_param_globales()
{
	// Seule global_nom_params_note_speciale n'est pas initialisé ici

	int			ilyadu_LS = (TYPE_DE_LS == UNE_POPL && LS_MAX > 0) ||
							(TYPE_DE_LS == DEUX_POPL && (LS_MAX > 0 || LS_MIN > 0)) ||
							(TYPE_DE_LS == TROIS_POPL && (LS_MAX > 0 || LS_MIN > 0 || LS_MID > 0)) ||
							(TYPE_DE_LS == GAUSSIEN && (LS_MAX > 0 || LS_MIN > 0));


	// Params du système :
	if(FORCER_PAS_FIXE == VRAI)
		sprintf(global_nom_params_systeme, "pas=%.4f,%dndes,Q=%d,S=%d,tt.pmp=%d", PAS_INITIAL, NB_NODES, Q, S, POMPES_PARTOUT);
	else
		sprintf(global_nom_params_systeme, "eps=%.0fE-7,%dndes,Q=%d,S=%d,tt.pmp=%d", EPSILON*1e7, NB_NODES, Q, S, POMPES_PARTOUT);
	if(TEMPS_DEBUT_KAPPA_NORM < DUREE_TOTALE)
		sprintf(global_nom_params_systeme+strlen(global_nom_params_systeme), ",kappa1=%.3f", KAPPA_NORMAL);
	if(TEMPS_DEBUT_KAPPA2 < DUREE_TOTALE && KAPPA2 != KAPPA_NORMAL)
		sprintf(global_nom_params_systeme+strlen(global_nom_params_systeme), ",kappa2=%.3f", KAPPA2);
	if(TEMPS_DEBUT_KAPPA3 < DUREE_TOTALE && (KAPPA3 != KAPPA_NORMAL || KAPPA3 != KAPPA2))
		sprintf(global_nom_params_systeme+strlen(global_nom_params_systeme), ",kappa3=%.3f", KAPPA3);

	
	// Params des pompes :
	if(Q == 0 && POMPES_PARTOUT == FAUX)
		sprintf(global_nom_params_pompes, "aucune pompe");
	else
		sprintf(global_nom_params_pompes, "Impmp=%.5f,gNalk=%.5f,gKlk=%.5f,vol%%surf=%.3f,[Na]=%.3f,[K]=%.3f",
							I_MAX_PMP, G_NA_LEAK, G_K_LEAK, (double)VOLUME_NODE/SURFACE_NODE, CONC_INIT_Na_i, CONC_INIT_K_o);


	// Choix de réduction de dynamiques :
	if(FIGER_CONCENTRATIONS == VRAI)
		sprintf(global_nom_params_reduction_dyn, "cc gelées");
	else
		sprintf(global_nom_params_reduction_dyn, "cc libres");


	// Liste des temps d'introduction :
	if(TEMPS_DEBUT_LS < DUREE_TOTALE && ilyadu_LS == VRAI)
		sprintf(global_nom_params_temps, "LS à %.1f, ", TEMPS_DEBUT_LS); // En même temps, ceci écrase tt param précédent
	else
		sprintf(global_nom_params_temps, "aucun LS, ");

	if(TEMPS_DEBUT_KAPPA_NORM < DUREE_TOTALE)
		sprintf(global_nom_params_temps+strlen(global_nom_params_temps), "kappa1 à %.1f, ", TEMPS_DEBUT_KAPPA_NORM);
	else
		sprintf(global_nom_params_temps+strlen(global_nom_params_temps), "aucun kappa, ");
	if(TEMPS_DEBUT_KAPPA2 < DUREE_TOTALE)
		sprintf(global_nom_params_temps+strlen(global_nom_params_temps), "kappa2 à %.1f, ", TEMPS_DEBUT_KAPPA2);
	if(TEMPS_DEBUT_KAPPA3 < DUREE_TOTALE)
		sprintf(global_nom_params_temps+strlen(global_nom_params_temps), "kappa3 à %.1f, ", TEMPS_DEBUT_KAPPA3);
		
	if(TEMPS_DEBUT_STIM < DUREE_TOTALE)		
		sprintf(global_nom_params_temps+strlen(global_nom_params_temps), "stim de %.1f à %.1f, ", TEMPS_DEBUT_STIM, TEMPS_FIN_STIM);
	else
		sprintf(global_nom_params_temps+strlen(global_nom_params_temps), "aucune stim, ");

	sprintf(global_nom_params_temps+strlen(global_nom_params_temps), "fin à %.1f", DUREE_TOTALE);

	// params de stim :
	if(STIM_INJECTION == VRAI)
		sprintf(global_nom_params_stim, "stim cnst, I=%.2f", I_INJECTION);
	else if(STIM_CARREE == VRAI)
		sprintf(global_nom_params_stim, "stim carrée, I=%.2f,T=%.2f,durée=%.2f", I_INJECTION, STIM_PERIODE, STIM_DUREE);
	else if(STIM_DELTA == VRAI)
		sprintf(global_nom_params_stim, "stim delta, dlt=%.2f,T=%.2f", VAL_DELTA, STIM_PERIODE);
	else if(STIM_TRAIN == VRAI && TYPE_STIM_TRAIN == 0) // Poisson
	{
		sprintf(global_nom_params_stim, "stim Poisson, f=%.3f", STIM_TRAIN_BIAIS);
		if(STIM_TRAIN_AMPLITUDE == 0.0)
			sprintf(global_nom_params_stim+strlen(global_nom_params_stim), " (cnst)");
		else
			sprintf(global_nom_params_stim+strlen(global_nom_params_stim), " +%.3fsin(2*PI*%.3f)", STIM_TRAIN_AMPLITUDE, STIM_TRAIN_FREQ);
	}
	else if(STIM_TRAIN == VRAI && TYPE_STIM_TRAIN == 1) // déplacement gaussien
		sprintf(global_nom_params_stim, "stim train, quasi_T=%.2f, dev=%.0f%%", STIM_PERIODE, STIM_TRAIN_PROPORTION*100);


	// params de LS	
	if(ilyadu_LS == FAUX)
		sprintf(global_nom_params_LS, "aucun LS");
	else if(TYPE_DE_LS == GAUSSIEN)
		sprintf(global_nom_params_LS, "LS gaussien (moy = %.2f, stdev = %.2f)", (LS_MAX-LS_MIN)/2.0 + LS_MIN, LS_STDEV);
	else if(TYPE_DE_LS == UNE_POPL)
		sprintf(global_nom_params_LS, "LS = 100%% @ %.2f mV", LS_MAX);
	else if(TYPE_DE_LS == DEUX_POPL)
		sprintf(global_nom_params_LS, "LS = %.0f%% @ %.2f mV et %.0f%% @ %.2f mV", AC_MIN*100, LS_MIN, (1-AC_MIN)*100, LS_MAX);
	else if(TYPE_DE_LS == TROIS_POPL)
		sprintf(global_nom_params_LS, "LS = %.0f%% @ %.2f mV, %.0f%% @ %.2f mV et %.0f%% @ %.2f mV", 
							AC_MIN*100, LS_MIN, AC_MID*100, LS_MID, (1-AC_MIN-AC_MID)*100, LS_MAX);
	if(DOMMAGE_VOISINS == FAUX)
		sprintf(global_nom_params_LS+strlen(global_nom_params_LS), " (1nodeLS)");
	else
		sprintf(global_nom_params_LS+strlen(global_nom_params_LS), " (3nodeLS)");
}


void preparer_nom_fichier(char nom[])
{
	if(strlen(global_nom_params_note_speciale) > 0)
	{
		strcat(nom, " ; ");
		strcat(nom, global_nom_params_note_speciale);	
	}
	if(NOM_AVEC_PARAMS_SYSTEME == VRAI)
	{
		strcat(nom, " ; ");
		strcat(nom, global_nom_params_systeme);	
	}
	if(NOM_AVEC_PARAMS_POMPES == VRAI)
	{
		strcat(nom, " ; ");
		strcat(nom, global_nom_params_pompes);	
	}
	if(NOM_AVEC_PARAMS_REDUC == VRAI)
	{
		strcat(nom, " ; ");
		strcat(nom, global_nom_params_reduction_dyn);	
	}
	if(NOM_AVEC_PARAMS_TEMPS == VRAI)
	{
		strcat(nom, " ; ");
		strcat(nom, global_nom_params_temps);	
	}
	if(NOM_AVEC_PARAMS_STIM == VRAI)
	{
		strcat(nom, " ; ");
		strcat(nom, global_nom_params_stim);	
	}
	if(NOM_AVEC_PARAMS_LS == VRAI)
	{
		strcat(nom, " ; ");
		strcat(nom, global_nom_params_LS);	
	}
	strcat(nom, ".txt");
}


void imprimer_entete_params(FILE *sortie)
{
	if(strlen(global_nom_params_note_speciale) > 0)
		fprintf(sortie, "# Note spéciale : %s\n", global_nom_params_note_speciale);
	fprintf(sortie, "# Params système utilisés : %s\n", global_nom_params_systeme);
	fprintf(sortie, "# Params pompes utilisés : %s\n", global_nom_params_pompes);
	fprintf(sortie, "# Params réduction utilisés : %s\n", global_nom_params_reduction_dyn);
	fprintf(sortie, "# Temps d'intro utilisés : %s\n", global_nom_params_temps);
	fprintf(sortie, "# Stim utilisée : %s\n", global_nom_params_stim);
	fprintf(sortie, "# LS utilisé : %s\n", global_nom_params_LS);
	fprintf(sortie, "\n");
}


void pause_et_attente_finale()
{
	int bidon;
	fflush(stdin);
	printf("\n\nAppuyez sur ENTER pour quitter.");
	scanf("%c", &bidon);
}


void importer_ou_creer_trains_entree(double *trains[], int nb_pics_par_train[], int nb_essais)
{
	// Selon la valeur de TYPE_STIM_TRAIN, cette fonction ouvre le fichier trains_de_stim_poisson.txt ou trains_de_stim_quasiperiodique.txt,
	// y chercher les trains voulus et les lis. S'il en manque, elle crée les autres (et les ajoute au fichier).
	// À la fin, on retourne donc nécessairement "nb_essais" trains. Le train #i est dans le tableau trains[i][] et contient nb_pics_par_trains[i] pics.
	//
	// FORMAT DU FICHIER D'ENTRÉE POISSON. 1) Chaque ligne correspond à un train. 2) chq ligne débute avec "A f b d n" suivi du temps des n pics,
	// où A = amplitude de la var de fréquence, f = freq à laquelle la fréq chance, b = biais (freq moyenne), d = durée en ms, n = nb de pics.
	// FORMAT DU FICHIER D'ENTRÉE DÉPL. GAUSSIEN. 1) Chaque ligne correspond à un train. 2) chq ligne débute avec "p T d n" suivi du temps des n pics,
	// où p = proportion de la période que représente l'écart-type du déplacement gaussien, T = période moyenne, d = durée en ms, n = nb de pics.
	//
	// N.B. Dans les deux fichiers, les temps enregistrés sont par rapport au début de la stim et non p.r. à t = 0. (ie. le 1er temps de pics est tjrs
	// à 0 ou proche de 0 même si la stim débute à t = 300)

	FILE *entree;
	int i, j, no_essai;
	int nb_pics;

	// utilisé pour la lecture seulement :
	double bidon;		// pour les données ignorées lors de la lecture
	double A, f, b, d;
	double p, T;

	/////////////////////////////////////////////////////////
	// 1) Lire les trains de stimulation préenregistrés (et produire et ajouter de nouveaux trains si jamais le stimulus voulu n'est pas trouvé)
	printf("Lecture des trains d'input\n");

	if(TYPE_STIM_TRAIN == 0) // poisson
		entree = fopen("trains_de_stim_poisson.txt", "a+");
	else if(TYPE_STIM_TRAIN == 1) // déplacement gaussien
		entree = fopen("trains_de_stim_quasiperiodique.txt", "a+");

	no_essai = 0;
	while((no_essai < nb_essais) && !feof(entree))
	{
		int test_ligne_ok;

		if(TYPE_STIM_TRAIN == 0) // poisson
		{
			fscanf(entree, "%lf %lf %lf %lf", &A, &f, &b, &d);
			test_ligne_ok = (A == STIM_TRAIN_AMPLITUDE && f == STIM_TRAIN_FREQ && b == STIM_TRAIN_BIAIS && d >= TEMPS_FIN_STIM-TEMPS_DEBUT_STIM);
		}
		else if(TYPE_STIM_TRAIN == 1) // déplacement gaussien
		{
			fscanf(entree, "%lf %lf %lf", &p, &T, &d);
			test_ligne_ok = (p == STIM_TRAIN_PROPORTION && T == STIM_PERIODE && d >= TEMPS_FIN_STIM-TEMPS_DEBUT_STIM);
		}
		fscanf(entree, "%d", &nb_pics);

		if(test_ligne_ok == VRAI && feof(entree) == FAUX) // enregistrer la ligne
		{
			trains[no_essai] = (double*)realloc(trains[no_essai], nb_pics*sizeof(double)); // matrice V[nb_essais][nb_pics], où nb_pics est différent pour chq train
			for(i = 0; i < nb_pics; i++)
				fscanf(entree, "%lf", &trains[no_essai][i]);
			// tronquer à la longueur voulue :
			for(i = 0; i < nb_pics && trains[no_essai][i] < TEMPS_FIN_STIM-TEMPS_DEBUT_STIM; i++) {}
			nb_pics_par_train[no_essai] = i;

			no_essai++;
		}
		else if(feof(entree) == FAUX) // flusher la ligne
			for(i = 0; i < nb_pics; i++)
				fscanf(entree, "%lf", &bidon);
		//else : on fait juste quitter la boucle while() pcq feof() va être vérifié avant de réitérer
	}

	printf("Création de %d trains d'input supplémentaires\n", nb_essais - no_essai);

	while(no_essai < nb_essais) // Il a manqué de trains dans le fichier alors on en génère de plus (et on les y enregistre)
	{
		int		nb_pics_produits;
		double	*train_temp;
		train_temp = (double*)calloc((int)(TEMPS_FIN_STIM-TEMPS_DEBUT_STIM), sizeof(double)); // permet un max de 1000 Hz.

		// on génère :
		if(TYPE_STIM_TRAIN == 0) // poisson
			nb_pics_produits = generer_train_stim_sin(train_temp, STIM_TRAIN_BIAIS, STIM_TRAIN_AMPLITUDE, STIM_TRAIN_FREQ);
		else if(TYPE_STIM_TRAIN == 1) // déplacement gaussien
			nb_pics_produits = generer_train_stim_quasi_cnst(train_temp, STIM_PERIODE, STIM_TRAIN_PROPORTION);

		// on copie pour qu'il soit utilisé par la fonction appelante, comme si on venait de le lire :
		trains[no_essai] = (double*)realloc(trains[no_essai], nb_pics_produits*sizeof(double));
		for(i = 0; i < nb_pics_produits; i++)
			trains[no_essai][i] = train_temp[i];
		nb_pics_par_train[no_essai] = nb_pics_produits;
		no_essai++;

		// on sauvegarde pour de futures simulations devant utiliser les MÊMES trains :
		if(TYPE_STIM_TRAIN == 0) // poisson
			fprintf(entree, "%f %f %f %f %d", STIM_TRAIN_AMPLITUDE, STIM_TRAIN_FREQ, STIM_TRAIN_BIAIS, TEMPS_FIN_STIM-TEMPS_DEBUT_STIM, nb_pics_produits);
		else if(TYPE_STIM_TRAIN == 1) // déplacement gaussien
			fprintf(entree, "%f %f %f %d", STIM_TRAIN_PROPORTION, STIM_PERIODE, TEMPS_FIN_STIM-TEMPS_DEBUT_STIM, nb_pics_produits);
		for(i = 0; i < nb_pics_produits; i++)
			fprintf(entree, "\t%f", train_temp[i]);
		fprintf(entree, "\n");
		fflush(entree);

		free(train_temp);
	}

	fclose(entree);
}


void lire_ou_generer_sequence_aleatoire_gaussienne(double sequence[], int nb_max, double sigma)
{
	// nb_max doit être un nb pair pour que box-mueller fonctionne
	// format du fichier : première colonne = nb d'enregistrements ; suite de la ligne = tous les nb aléatoires séparés par des tabs

	int i;
	int lecture_effectuee = FAUX;
	double u1,u2, bidon;
	FILE *entree;
	int nb_enregistrements;

	entree = fopen("nb_aleatoires_pour_bruit.txt", "a+");

	while(!feof(entree))
	{
		int test_ligne_ok;

		fscanf(entree, "%d", &nb_enregistrements);

		if(nb_enregistrements >= nb_max && feof(entree) == FAUX) // On lit cette ligne et on a fini
		{
			printf("Lecture du bruit à partir du fichier\n");
			for(i = 0; i < nb_max; i++)
				fscanf(entree, "%lf", &sequence[i]);
			lecture_effectuee = VRAI;
			printf("Lecture terminée\n");
		}
		else if(feof(entree) == FAUX) // flusher la ligne
			for(i = 0; i < nb_enregistrements; i++)
				fscanf(entree, "%lf", &bidon);
	}

	// Ici, on a fini de lire le fichier. Reste à voir si la lecture a été effectuée ou si on doit générer une nouvelle ligne dans le fichier :

	if(lecture_effectuee == FAUX)
	{
		// On génère :
		printf("Création d'un enregistrement de bruit\n");
		for(i = 0; i < nb_max; i+=2)
		{
			u1 = aleatoire0a1();
			if(u1 == 0)
				u1 += 1e-10; // On veut des nombres également réparties sur ]0,1] et non [0,1].
			u2 = aleatoire0a1();
			sequence[i] = sigma*sqrt(-2*log(u1))*cos(DEUX_PI*u2); // sigma*box-mueller transform
			sequence[i+1] = sigma*sqrt(-2*log(u1))*sin(DEUX_PI*u2); // sigma*box-mueller transform
		}
		// On enregistre :
		printf("Impression de l'enregistrement dans le fichier\n");
		fprintf(entree, "%d", nb_max);  // 1ère colonne
		for(i = 0; i < nb_max; i++)
			fprintf(entree, "\t%f", sequence[i]);
		fprintf(entree, "\n");
		printf("Impression terminée\n");
	}

	fclose(entree);
}
